# Supplementary material for: Charged peptides enriched in aromatic residues decelerate condensate ageing driven by cross-β-sheet formation
Source: Nat Commun. 2025 Aug 28;16:8050. doi: 10.1038/s41467-025-62686-x (PMC12394719; doi:10.1038/s41467-025-62686-x)
Supplement: Supplementary file 4 — Source Data [file 41467_2025_62686_MOESM4_ESM.xlsx]

## Sheet: FIGURE 1
Panel c								Panel d
TOP				BOTTOM
G'	frequency	G"	frequency	G'	frequency	G"	frequency	FUS LCD	t	FUS LCD FIT	t	TDP-43 LCD	t	TDP-43 FIT	t
-124.59021	2384188.1	336.54501	2384188.1	16858.734	2980235.1	5356.0206	2980235.1	0	0.4	5.76385e-09	0.02	0	0.4	2.29489e-08	0.02
-106.55847	2621465.1	363.02786	2621465.1	17270.379	3274547.8	5696.4881	3274547.8	0	0.72	0.000511071	5.98925	0	0.72	0.00238	6.54101
-85.643113	2882356.1	390.05912	2882356.1	17741.182	3597925.3	6016.1446	3597925.3	0	1.04	0.00201614	11.9585	0	1.04	0.00921516	13.062
-61.615098	3169211.4	417.20738	3169211.4	18272.589	3953238	6299.3331	3953238	0	1.36	0.00448722	17.9277	0	1.36	0.0201344	19.583
-34.344652	3484614.7	443.74759	3484614.7	18862.223	4343639.5	6526.5427	4343639.5	0	1.68	0.0079009	23.897	0	1.68	0.0348087	26.104
-3.8719245	3831407.4	468.81706	3831407.4	19501.793	4772595	6674.4932	4772595	0	2.31	0.0122376	29.8662	0	2.31	0.0529374	32.625
29.496852	4212713.2	491.48068	4212713.2	20174.363	5243912	6717.0448	5243912	0	2.63	0.0174812	35.8355	0	2.63	0.0742361	39.146
65.065286	4631967.1	510.58641	4631967.1	20850.988	5761773.9	6626.931	5761773.9	0	2.95	0.0236177	41.8047	0	2.95	0.0984272	45.667
101.5976	5092945.5	524.95054	5092945.5	21486.954	6330777.1	6379.6179	6330777.1	0	3.26	0.0306356	47.774	0	3.26	0.125232	52.188
137.15776	5599801	533.52756	5599801	22018.197	6955972.1	5959.5861	6955972.1	0	3.58	0.0385244	53.7432	0	3.58	0.154365	58.709
168.96958	6157099.3	535.72118	6157099.3	22359.15	7642908.3	5370.4983	7642908.3	0	3.9	0.0472742	59.7125	0	3.9	0.18553	65.2301
193.36148	6769860.5	531.84693	6769860.5	22404.221	8397682.7	4649.4717	8397682.7	0	4.21	0.0568754	65.6817	0	4.21	0.21842	71.7511
205.90382	7443604.5	523.69066	7443604.5	22036.452	9226994.7	3885.689	9226994.7	0	4.53	0.0673179	71.651	0	4.53	0.252717	78.2721
201.89999	8184400.1	515.3284	8184400.1	21148.364	10138205	3240.92	10138205	0	4.85	0.0785903	77.6202	0	4.85	0.288092	84.7931
177.4358	8998920.5	513.81561	8998920.5	19680.836	11139402	2966.1286	11139402	0	5.16	0.0906796	83.5894	0	5.16	0.324216	91.3141
131.17786	9894502.9	529.59649	9894502.9	17684.567	12239473	3401.5409	12239473	0	5.48	0.103571	89.5587	0	5.48	0.36076	97.8351
66.948667	10879215	575.79852	10879215	15402.029	13448180	4939.3034	13448180	0	5.8	0.117245	95.5279	0	5.8	0.397401	104.356
-3.3462017	11961926	665.73713	11961926	13351.794	14776253	7920.7814	14776253	0	6.11	0.131683	101.497	0	6.11	0.433835	110.877
-57.747869	13152390	807.58002	13152390	12367.686	16235480	12443.125	16235480	0	6.43	0.146858	107.466	0	6.43	0.469777	117.398
-65.82376	14461330	995.98622	14461330	13505.305	17838813	18079.365	17838813	0	6.75	0.162743	113.436	0	6.75	0.504967	123.919
2.5320046	15900538	1203.0226	15900538	17699.933	19600483	23596.79	19600483	0	7.06	0.179305	119.405	0	7.06	0.539178	130.44
158.30146	17482976	1374.7559	17482976	25101.139	21536126	26898.559	21536126	0	7.38	0.196506	125.374	0	7.38	0.572216	136.961
367.78134	19222901	1444.9901	19222901	34217.456	23662923	25559.684	23662923	0	7.7	0.214307	131.343	0	7.7	0.603924	143.482
537.20312	21135985	1376.863	21135985	41447.018	25999752	18279.438	25999752	0	8.01	0.232662	137.313	0	8.01	0.634176	150.003
541.04954	23239462	1225.0204	23239462	42067.135	28567354	6964.9846	28567354	0	8.33	0.251521	143.282	0	8.33	0.662886	156.524
323.14745	25552278	1166.7646	25552278	33548.517	31388520	-2218.7081	31388520	0	8.65	0.270832	149.251	0	8.65	0.689994	163.045
31.4326	28095269	1407.1694	28095269	19900.911	34488289	-1739.2097	34488289	0	8.97	0.290538	155.22	0	8.97	0.715472	169.566
10.343956	30891341	1920.9171	30891341	11730.331	37894175	9505.554	37894175	0	9.28	0.31058	161.19	0	9.28	0.739319	176.087
439.17239	33965681	2266.3186	33965681	16101.484	41636409	20541.528	41636409	0	9.6	0.330898	167.159	0	9.6	0.761551	182.608
830.44495	37345982	1987.4239	37345982	22982.575	45748207	18965.855	45748207	0	9.92	0.351428	173.128	0	9.92	0.782207	189.129
373.0613	41062695	1571.6545	41062695	14794.616	50266066	14757.122	50266066	0	10.23	0.372107	179.097	0	10.23	0.801337	195.65
-475.65814	45149300	2283.7107	45149300	3867.2294	55230084	32123.139	55230084	0	10.55	0.392871	185.067	0	10.55	0.819004	202.171
109.39517	49642607	3692.4084	49642607	22902.408	60684324	53043.827	60684324	0	10.87	0.413655	191.036	0	10.87	0.835276	208.692
1639.2375	54583094	3378.0011	54583094	43218.163	66677196	37984.356	66677196	0	11.19	0.434398	197.005	0	11.19	0.85023	215.213
1334.3305	60015263	2128.8529	60015263	30151.421	73261894	32638.438	73261894	0	11.51	0.45504	202.974	0	11.51	0.863944	221.734
661.53167	65988047	2311.5292	65988047	45133.143	80496863	38713.149	80496863	0	11.83	0.475522	208.944	0	11.83	0.876497	228.255
228.7592	72555250	1714.4066	72555250	22101.918	88446320	13568.123	88446320	0	12.15	0.49579	214.913	0	12.15	0.887969	234.776
-1817.0409	79776028	2530.6164	79776028	21354.685	97180825	72710.925	97180825	0	12.47	0.515792	220.882	0	12.47	0.898437	241.297
-1555.9656	87715425	4247.5077	87715425	52517.254	1.067779e+08	18248.289	1.067779e+08	0	12.79	0.535479	226.851	0	12.79	0.907977	247.818
-2205.733	96444960	4115.9366	96444960	14640.283	1.1732274e+08	85999.059	1.1732274e+08	0	13.11	0.55481	232.821	0	13.11	0.916661	254.339
-4613.2037	1.0604327e+08	6822.2758	1.0604327e+08	60072.746	1.2890893e+08	27677.462	1.2890893e+08	0	13.43	0.573744	238.79	0	13.43	0.924557	260.86
-2343.8757	1.1659681e+08	11743.693	1.1659681e+08	74202.884	1.4163932e+08	58710.127	1.4163932e+08	0	13.75	0.592248	244.759	0	13.75	0.931731	267.381
4928.2816	1.2820065e+08	11589.569	1.2820065e+08	-11477.543	1.5562689e+08	53576.108	1.5562689e+08	0	14.07	0.61029	250.728	0	14.07	0.938244	273.902
-268.58885	1.4095932e+08	3769.7338	1.4095932e+08	31467.383	1.709958e+08	52500.083	1.709958e+08	0	14.39	0.627846	256.698	0	14.39	0.944151	280.423
-1548.5829	1.5498775e+08	10371.148	1.5498775e+08	56959.019	1.8788247e+08	68156.264	1.8788247e+08	0	14.71	0.644894	262.667	0	14.71	0.949507	286.944
611.64535	1.704123e+08	14185.09	1.704123e+08	92156.565	2.0643678e+08	84345.614	2.0643678e+08	0	15.03	0.661418	268.636	0	15.03	0.954359	293.465
-413.71715	1.8737191e+08	9809.5888	1.8737191e+08	46150.661	2.2682342e+08	56721.734	2.2682342e+08	0	15.35	0.677404	274.605	0	15.35	0.958754	299.986
-296.84729	2.0601937e+08	19287.575	2.0601937e+08	63548.892	2.4922334e+08	97661.418	2.4922334e+08	0	15.67	0.692844	280.575	0.06	15.67	0.962732	306.507
8207.6791	2.2652264e+08	12812.139	2.2652264e+08	68602.456	2.7383535e+08	89182.477	2.7383535e+08	0	15.99	0.707733	286.544	0.06	15.99	0.966331	313.028
-1391.8306	2.4906642e+08	11489.23	2.4906642e+08	85446.219	3.0087793e+08	84089.22	3.0087793e+08	0	16.31	0.722067	292.513	0.08	16.31	0.969587	319.549
754.4798	2.7385379e+08	23149.514	2.7385379e+08	48928.197	3.3059109e+08	78927.426	3.3059109e+08	0	16.63	0.735849	298.482	0.08	16.63	0.972532	326.07
8787.5446	3.0110801e+08	19573.455	3.0110801e+08	100478.05	3.6323857e+08	137375.97	3.6323857e+08	0	16.95	0.749081	304.452	0.08	16.95	0.975194	332.591
8466.0017	3.3107461e+08	17818.263	3.3107461e+08	98611.644	3.9911014e+08	117394.53	3.9911014e+08	0	17.27	0.761769	310.421	0.09	17.27	0.9776	339.112
6360.403	3.6402352e+08	16710.588	3.6402352e+08	121462.64	4.3852421e+08	120593.82	4.3852421e+08	0	17.59	0.773922	316.39	0.1	17.59	0.979775	345.633
5538.866	4.0025154e+08	15575.429	4.0025154e+08	68339.63	4.8183061e+08	96347.024	4.8183061e+08	0	17.91	0.785548	322.359	0.1	17.91	0.981739	352.154
4804.6735	4.4008501e+08	25233.009	4.4008501e+08	126340.69	5.2941373e+08	159587.6	5.2941373e+08	0	18.23	0.79666	328.329	0.11	18.23	0.983514	358.675
934.35316	4.8388275e+08	24096.427	4.8388275e+08	99829.213	5.8169592e+08	123311.17	5.8169592e+08	0	18.55	0.807269	334.298	0.11	18.55	0.985117	365.196
11763.123	5.3203929e+08	31421.908	5.3203929e+08	106065.71	6.3914122e+08	137479.62	6.3914122e+08	0	18.87	0.81739	340.267	0.11	18.87	0.986565	371.717
598.72964	5.8498842e+08	26767.254	5.8498842e+08	194929.49	7.0225953e+08	154411.7	7.0225953e+08	0	19.19	0.827036	346.236	0.11	19.19	0.987873	378.238
-2610.3271	6.4320711e+08	40380.24	6.4320711e+08	141890.14	7.7161108e+08	140291.32	7.7161108e+08	0	19.51	0.836224	352.206	0.11	19.51	0.989054	384.759
21555.866	7.0721978e+08	48242.552	7.0721978e+08	183919.12	8.4781143e+08	168587.31	8.4781143e+08	0	19.83	0.844967	358.175	0.11	19.83	0.99012	391.28
25619.466	7.7760306e+08	40652.511	7.7760306e+08	180793.13	9.3153693e+08	122686.91	9.3153693e+08	0	20.15	0.853283	364.144	0.11	20.15	0.991082	397.801
23310.69	8.5499097e+08	40963.052	8.5499097e+08	174422.2	1.0235307e+09	143020.94	1.0235307e+09	0	20.47	0.861186	370.113	0.11	20.47	0.991951	404.322
27304.634	9.4008061e+08	36458.927	9.4008061e+08	182496.1	1.1246094e+09	135282.97	1.1246094e+09	0	20.79	0.868694	376.083	0.11	20.79	0.992736	410.843
21675.784	1.0336385e+09	40141.68	1.0336385e+09	176808.12	1.23567e+09	150743.73	1.23567e+09	0	21.11	0.875822	382.052	0.11	21.11	0.993444	417.364
19973.743	1.1365073e+09	43039.965	1.1365073e+09	205681.53	1.3576985e+09	164082.12	1.3576985e+09	0	21.43	0.882586	388.021	0.11	21.43	0.994083	423.885
23166.036	1.2496137e+09	53690.832	1.2496137e+09	185290.94	1.4917778e+09	142617	1.4917778e+09	0	21.75	0.889002	393.99	0.11	21.75	0.99466	430.406
37080.344	1.3739766e+09	51852.69	1.3739766e+09	220185.77	1.6390981e+09	174492.85	1.6390981e+09	0	22.07	0.895085	399.959	0.11	22.07	0.995181	436.927
28120.193	1.5107163e+09	47600.668	1.5107163e+09	231323.52	1.800967e+09	158449.87	1.800967e+09	0	22.39	0.90085	405.929	0.12	22.39	0.995651	443.448
29893.74	1.6610644e+09	57742.067	1.6610644e+09	231709.47	1.9788213e+09	173065.9	1.9788213e+09	0	22.71	0.906311	411.898	0.12	22.71	0.996075	449.969
36163.242	1.8263754e+09	50260.807	1.8263754e+09	238604.41	2.1742395e+09	136052.81	2.1742395e+09	0	23.03	0.911483	417.867	0.12	23.03	0.996458	456.49
29393.021	2.0081383e+09	57644.542	2.0081383e+09	206270.5	2.3889563e+09	156343.93	2.3889563e+09	0	23.35	0.91638	423.836	0.12	23.35	0.996804	463.011
34932.272	2.2079904e+09	69359.599	2.2079904e+09	202357.85	2.6248773e+09	175743.54	2.6248773e+09	0	23.67	0.921015	429.806	0.12	23.67	0.997115	469.532
39312.045	2.427732e+09	68387.112	2.427732e+09	205129.75	2.8840968e+09	189537.71	2.8840968e+09	0	23.99	0.9254	435.775	0.12	23.99	0.997397	476.053
41239.765	2.6693425e+09	71849.923	2.6693425e+09	214416.74	3.1689154e+09	239463.71	3.1689154e+09	0	24.3	0.929549	441.744	0.12	24.31	0.997651	482.574
40501.301	2.9349984e+09	78065.824	2.9349984e+09	224021.7	3.4818612e+09	240590.49	3.4818612e+09	0	24.62	0.933473	447.713	0.12	24.63	0.99788	489.095
50540.023	3.2270927e+09	73244.122	3.2270927e+09	251724.47	3.8257119e+09	290356.18	3.8257119e+09	0	24.94	0.937184	453.683	0.12	24.95	0.998087	495.616
21038.341	3.5482564e+09	84727.552	3.5482564e+09	287990.92	4.2035196e+09	250941.71	4.2035196e+09	0	25.26	0.940692	459.652	0.12	25.27	0.998274	502.137
38260.316	3.9013828e+09	122038.38	3.9013828e+09	271831.15	4.6186376e+09	282793.09	4.6186376e+09	0	25.58	0.944008	465.621	0.12	25.59	0.998442	508.658
60542.735	4.2896527e+09	123713.17	4.2896527e+09	297494.54	5.0747506e+09	288453.56	5.0747506e+09	0	25.9	0.947142	471.59	0.12	25.91	0.998594	515.179
76949.601	4.7165636e+09	105944.16	4.7165636e+09	260668.57	5.5759069e+09	300479.41	5.5759069e+09	0	26.22	0.950103	477.56	0.12	26.23	0.998731	521.7
60568.304	5.1859612e+09	106488.26	5.1859612e+09	270595.08	6.1265548e+09	336945.66	6.1265548e+09	0	26.54	0.952901	483.529	0.13	26.55	0.998855	528.221
51862.338	5.7020737e+09	130197.21	5.7020737e+09	323462.96	6.731582e+09	372235.7	6.731582e+09	0	26.86	0.955545	489.498	0.13	26.87	0.998967	534.742
56007.673	6.2695503e+09	134468.78	6.2695503e+09	313382.4	7.3963584e+09	343115.2	7.3963584e+09	0	27.18	0.958042	495.467	0.13	27.19	0.999068	541.263
69598.497	6.8935028e+09	148213.85	6.8935028e+09	316606.73	8.1267848e+09	393808.08	8.1267848e+09	0	27.5	0.9604	501.437	0.13	27.51	0.999159	547.784
72710.967	7.5795517e+09	152306.45	7.5795517e+09	305162.22	8.9293444e+09	409692.32	8.9293444e+09	0	27.82	0.962627	507.406	0.13	27.83	0.999241	554.305
70222.138	8.3338769e+09	163034.51	8.3338769e+09	305668.51	9.8111607e+09	466943.52	9.8111607e+09	0	28.14	0.96473	513.375	0.13	28.15	0.999315	560.826
63318.689	9.1632735e+09	181045.18	9.1632735e+09	301192.61	1.0780061e+10	548656	1.0780061e+10	0	28.46	0.966716	519.344	0.13	28.47	0.999382	567.347
73068.579	1.0075212e+10	200791.47	1.0075212e+10	398782.03	1.1844644e+10	563151.65	1.1844644e+10	0	28.78	0.968591	525.314	0.13	28.79	0.999442	573.868
74957.775	1.1077909e+10	218376.7	1.1077909e+10	396050.99	1.301436e+10	545463.51	1.301436e+10	0	29.1	0.970362	531.283	0.13	29.11	0.999497	580.389
87481.191	1.2180394e+10	241521.86	1.2180394e+10	361801.54	1.4299592e+10	620995.44	1.4299592e+10	0	29.42	0.972033	537.252	0.13	29.43	0.999546	586.91
94636.713	1.33926e+10	239467.11	1.33926e+10	367801.55	1.5711746e+10	680543.63	1.5711746e+10	0	29.74	0.97361	543.221	0.14	29.75	0.99959	593.431
63659.392	1.4725447e+10	285875.22	1.4725447e+10	419954.25	1.7263357e+10	763569.93	1.7263357e+10	0.0178571	30.06	0.9751	549.191	0.14	30.07	0.99963	599.952
116553.1	1.6190939e+10	312149.82	1.6190939e+10	452977.28	1.8968198e+10	785434.27	1.8968198e+10	0.0178571	30.38	0.976505	555.16	0.14	30.39	0.999666	606.473
106363.47	1.7802279e+10	307718.69	1.7802279e+10	437083.21	2.08414e+10	831531.89	2.08414e+10	0.0178571	30.7	0.977832	561.129	0.14	30.71	0.999699	612.994
103150.54	1.9573981e+10	345608.77	1.9573981e+10	465067.51	2.289959e+10	914259.14	2.289959e+10	0.0178571	31.02	0.979084	567.098	0.14	31.03	0.999728	619.515
109052.56	2.1522005e+10	380263	2.1522005e+10	474142.91	2.5161036e+10	936790.92	2.5161036e+10	0.0178571	31.34	0.980266	573.068	0.14	31.35	0.999755	626.036
142676.88	2.3663899e+10	404255.21	2.3663899e+10	475578.41	2.764581e+10	1093000.8	2.764581e+10	0.0178571	31.66	0.981381	579.037	0.14	31.67	0.999779	632.557
126012.06	2.6018956e+10	438736.98	2.6018956e+10	558852.49	3.0375969e+10	1166927.7	3.0375969e+10	0.0214286	31.98	0.982433	585.006	0.15	31.99	0.9998	639.078
123887.97	2.8608391e+10	467918.28	2.8608391e+10	543767.27	3.3375743e+10	1219347.1	3.3375743e+10	0.0214286	32.3	0.983426	590.975	0.15	32.31	0.99982	645.6
136313.44	3.1455529e+10	527328.93	3.1455529e+10	591819.87	3.6671761e+10	1307891.1	3.6671761e+10	0.0214286	32.62	0.984363	596.945	0.15	32.63	0.999837	652.12
146706.04	3.4586017e+10	555734.26	3.4586017e+10	555251.83	4.0293275e+10	1406037.7	4.0293275e+10	0.0214286	32.94	0.985248	602.914	0.15	32.95	0.999853	658.642
142560.89	3.8028056e+10	616728.91	3.8028056e+10	558407.34	4.4272433e+10	1544676.5	4.4272433e+10	0.0214286	33.26	0.986082	608.883	0.15	33.27	0.999868	665.163
173025.45	4.1812649e+10	674889.47	4.1812649e+10	661420.81	4.8644551e+10	1739684.3	4.8644551e+10	0.0214286	33.58	0.986869	614.852	0.17	33.59	0.99988	671.684
198115.86	4.597389e+10	703287.72	4.597389e+10	691517.16	5.3448437e+10	1774751.4	5.3448437e+10	0.0214286	33.9	0.987612	620.822	0.17	33.91	0.999892	678.205
167843.75	5.0549261e+10	754292.21	5.0549261e+10	647381.82	5.872673e+10	1941383.7	5.872673e+10	0.0214286	34.22	0.988313	626.791	0.17	34.23	0.999903	684.726
164373.94	5.5579979e+10	829124.58	5.5579979e+10	684209.26	6.4526281e+10	2098446.5	6.4526281e+10	0.0214286	34.54	0.988975	632.76	0.17	34.55	0.999912	691.247
159679.68	6.1111359e+10	932668.32	6.1111359e+10	706121.1	7.0898565e+10	2315891.2	7.0898565e+10	0.0214286	34.86	0.989599	638.729	0.17	34.87	0.999921	697.768
180754.55	6.7193229e+10	1031069.3	6.7193229e+10	752777.33	7.7900144e+10	2474667.8	7.7900144e+10	0.0214286	35.18	0.990187	644.699	0.17	35.19	0.999928	704.289
238687.15	7.3880372e+10	1096092.9	7.3880372e+10	770340.69	8.5593162e+10	2660378.1	8.5593162e+10	0.0214286	35.5	0.990743	650.668	0.17	35.51	0.999935	710.81
205948.16	8.1233027e+10	1176310.3	8.1233027e+10	793095.1	9.4045904e+10	2903694.7	9.4045904e+10	0.0214286	35.82	0.991267	656.637	0.17	35.83	0.999942	717.331
202652.63	8.9317427e+10	1283867.6	8.9317427e+10	713438.37	1.0333339e+11	3164667.5	1.0333339e+11	0.0214286	36.14	0.991761	662.606	0.17	36.15	0.999947	723.852
203366.15	9.8206395e+10	1416113.5	9.8206395e+10	814833.35	1.1353807e+11	3462501.3	1.1353807e+11	0.025	36.46	0.992228	668.576	0.17	36.47	0.999953	730.373
212969.59	1.0798e+11	1560484.5	1.0798e+11	781411.9	1.2475051e+11	3730745.3	1.2475051e+11	0.025	36.78	0.992668	674.545	0.17	36.79	0.999957	736.894
222548.69	1.1872629e+11	1675549.4	1.1872629e+11	787227.99	1.3707023e+11	4118728.9	1.3707023e+11	0.025	37.1	0.993083	680.514	0.17	37.11	0.999961	743.415
229894.29	1.3054206e+11	1894001.8	1.3054206e+11	795990.66	1.5060658e+11	4527249.8	1.5060658e+11	0.025	37.42	0.993475	686.483	0.17	37.43	0.999965	749.936
287219.11	1.4353375e+11	2017776.2	1.4353375e+11	848898.92	1.6547971e+11	4906040.7	1.6547971e+11	0.0285714	37.74	0.993844	692.453	0.17	37.75	0.999969	756.457
295896.68	1.5781838e+11	2163041.6	1.5781838e+11	836364.95	1.8182164e+11	5314258.9	1.8182164e+11	0.0285714	38.06	0.994193	698.422	0.17	38.07	0.999972	762.978
239561.27	1.7352464e+11	2370252.8	1.7352464e+11	789839.55	1.9977741e+11	5857319.5	1.9977741e+11	0.0285714	38.38	0.994522	704.391	0.17	38.39	0.999974	769.499
223035.55	1.90794e+11	2591483.3	1.90794e+11	755247.81	2.195064e+11	6465790.5	2.195064e+11	0.0285714	38.7	0.994832	710.36	0.17	38.71	0.999977	776.02
227129.89	2.0978203e+11	2829305.1	2.0978203e+11	875632.98	2.4118373e+11	7099465	2.4118373e+11	0.0285714	39.02	0.995125	716.33	0.17	39.03	0.999979	782.541
160794.7	2.3065977e+11	3109894.1	2.3065977e+11	771249.03	2.650018e+11	7674172.2	2.650018e+11	0.0285714	39.34	0.995401	722.299	0.17	39.35	0.999981	789.062
170342.35	2.5361528e+11	3477658.1	2.5361528e+11	768621.22	2.9117202e+11	8617781.4	2.9117202e+11	0.0321429	39.66	0.995661	728.268	0.17	39.67	0.999983	795.583
198962.49	2.7885535e+11	3787592.3	2.7885535e+11	950701.87	3.1992667e+11	9466553.7	3.1992667e+11	0.0321429	39.98	0.995907	734.237	0.17	39.99	0.999985	802.104
170409.9	3.0660734e+11	4160092.8	3.0660734e+11	1023997	3.5152099e+11	10113816	3.5152099e+11	0.0321429	40.3	0.996139	740.207	0.17	40.31	0.999986	808.625
116507.1	3.3712124e+11	4555898.6	3.3712124e+11	941458.01	3.8623539e+11	11041116	3.8623539e+11	0.0321429	40.62	0.996358	746.176	0.17	40.63	0.999988	815.146
126604.01	3.7067191e+11	5029582.8	3.7067191e+11	760949.28	4.2437802e+11	12048252	4.2437802e+11	0.0321429	40.94	0.996564	752.145	0.17	40.95	0.999989	821.667
82951.31	4.0756158e+11	5493586.9	4.0756158e+11	628421.08	4.6628742e+11	13403893	4.6628742e+11	0.0321429	41.26	0.996759	758.114	0.17	41.27	0.99999	828.188
13836.706	4.4812256e+11	6031965.9	4.4812256e+11	723500.9	5.1233557e+11	14749513	5.1233557e+11	0.0321429	41.58	0.996942	764.084	0.18	41.59	0.999991	834.709
-772.64223	4.927202e+11	6672235	4.927202e+11	561049.48	5.629312e+11	16107900	5.629312e+11	0.0321429	41.9	0.997115	770.053	0.19	41.91	0.999992	841.23
-72983.419	5.4175626e+11	7299854.7	5.4175626e+11	399053.85	6.185234e+11	17841566	6.185234e+11	0.0321429	42.22	0.997279	776.022	0.19	42.23	0.999993	847.751
-143267.06	5.9567243e+11	8042857	5.9567243e+11	413241.31	6.7960559e+11	19714912	6.7960559e+11	0.0321429	42.54	0.997433	781.991	0.19	42.55	0.999993	854.272
-219806.52	6.549544e+11	8774819.5	6.549544e+11	355734.15	7.4671995e+11	21591367	7.4671995e+11	0.0321429	42.86	0.997578	787.961	0.19	42.87	0.999994	860.793
-437809.49	7.2013618e+11	9642809.7	7.2013618e+11	-49713.099	8.2046218e+11	23856093	8.2046218e+11	0.0321429	43.18	0.997716	793.93	0.19	43.19	0.999995	867.314
-658753.2	7.9180492e+11	10633188	7.9180492e+11	-110579.49	9.0148682e+11	26617900	9.0148682e+11	0.0321429	43.5	0.997845	799.899	0.19	43.51	0.999995	873.835
-842699.37	8.7060621e+11	11838475	8.7060621e+11	-240970.26	9.9051303e+11	29525359	9.9051303e+11	0.0321429	43.82	0.997967	805.868	0.19	43.83	0.999996	880.356
-1135711.5	9.5724989e+11	13018882	9.5724989e+11	-100140.36	1.088331e+12	32705985	1.088331e+12	0.0357143	44.14	0.998082	811.837	0.2	44.15	0.999996	886.877
-1366794	1.0525164e+12	14538994	1.0525164e+12	-158353.84	1.195809e+12	36390404	1.195809e+12	0.0357143	44.46	0.998191	817.807	0.2	44.47	0.999996	893.398
-1799534.4	1.157264e+12	15974624	1.157264e+12	208686.57	1.313901e+12	40218722	1.313901e+12	0.0357143	44.78	0.998293	823.776	0.2	44.79	0.999997	899.919
-2145316.5	1.2724362e+12	17881519	1.2724362e+12	478442.94	1.4436551e+12	44519129	1.4436551e+12	0.0357143	45.1	0.99839	829.745	0.21	45.11	0.999997	906.44
-2617333.2	1.3990704e+12	19922774	1.3990704e+12	734514.21	1.586223e+12	49387247	1.586223e+12	0.0357143	45.42	0.998481	835.714	0.21	45.43	0.999997	912.961
-3375390.8	1.5383075e+12	22190789	1.5383075e+12	1695675.9	1.7428703e+12	54858310	1.7428703e+12	0.0357143	45.74	0.998567	841.684	0.21	45.75	0.999998	919.482
-3880844	1.6914015e+12	25169533	1.6914015e+12	2759799.6	1.9149872e+12	59882035	1.9149872e+12	0.0357143	46.06	0.998649	847.653	0.21	46.07	0.999998	926.003
-4404991.1	1.8597316e+12	28289362	1.8597316e+12	3333678.6	2.1041015e+12	65969510	2.1041015e+12	0.0357143	46.38	0.998725	853.622	0.22	46.39	0.999998	932.524
-4950304.5	2.0448142e+12	32006074	2.0448142e+12	4385217.4	2.3118918e+12	72792904	2.3118918e+12	0.0357143	46.7	0.998797	859.591	0.23	46.71	0.999998	939.045
-5525355	2.2483163e+12	36274341	2.2483163e+12	5752065.2	2.5402024e+12	80940214	2.5402024e+12	0.0357143	47.02	0.998866	865.561	0.23	47.03	0.999998	945.566
-5682251.8	2.4720712e+12	41722485	2.4720712e+12	8720910.2	2.7910597e+12	90079170	2.7910597e+12	0.0392857	47.34	0.99893	871.53	0.23	47.35	0.999999	952.087
-4668138.3	2.7180944e+12	47801582	2.7180944e+12	13390203	3.0666905e+12	1.0019462e+08	3.0666905e+12	0.0392857	47.66	0.99899	877.499	0.23	47.67	0.999999	958.608
-2194135.3	2.9886021e+12	53819415	2.9886021e+12	22853478	3.3695411e+12	1.0788534e+08	3.3695411e+12	0.0392857	47.98	0.999048	883.468	0.24	47.99	0.999999	965.129
1605701.2	3.2860311e+12	58726781	3.2860311e+12	30714161	3.7022997e+12	1.1025637e+08	3.7022997e+12	0.0392857	48.3	0.999102	889.438	0.24	48.31	0.999999	971.65
4831312	3.6130605e+12	61462301	3.6130605e+12	35694411	4.0679198e+12	1.1090067e+08	4.0679198e+12	0.0392857	48.62	0.999153	895.407	0.24	48.63	0.999999	978.171
6909368.6	3.9726362e+12	63919135	3.9726362e+12	37937828	4.4696467e+12	1.0959842e+08	4.4696467e+12	0.0392857	48.94	0.999201	901.376	0.25	48.95	0.999999	984.692
8807341.6	4.3679973e+12	65055529	4.3679973e+12	34816738	4.911046e+12	1.0384632e+08	4.911046e+12	0.0392857	49.26	0.999246	907.345	0.25	49.27	0.999999	991.213
8350555.2	4.8027052e+12	62668319	4.8027052e+12	17504914	5.3960357e+12	97552068	5.3960357e+12	0.0428571	49.58	0.999289	913.315	0.25	49.59	0.999999	997.734
-1022802.3	5.2806756e+12	57695101	5.2806756e+12	-17189999	5.9289205e+12	1.0302963e+08	5.9289205e+12	0.0428571	49.9	0.999329	919.284	0.25	49.91	0.999999	1004.25
-22403710	5.8062142e+12	59192337	5.8062142e+12	-63548157	6.5144303e+12	1.3355851e+08	6.5144303e+12	0.0428571	50.22	0.999367	925.253	0.25	50.23	0.999999	1010.78
-53333570	6.384055e+12	74805530	6.384055e+12	-1.0644301e+08	7.157762e+12	2.0264661e+08	7.157762e+12	0.0428571	50.54	0.999403	931.222	0.25	50.55	0.999999	1017.3
-85422382	7.0194031e+12	1.1634505e+08	7.0194031e+12	-1.1079057e+08	7.8646258e+12	3.0628004e+08	7.8646258e+12	0.0428571	50.86	0.999437	937.192	0.25	50.87	1	1023.82
-95879539	7.7179818e+12	1.8382725e+08	7.7179818e+12	-64167343	8.6412959e+12	4.0737318e+08	8.6412959e+12	0.0428571	51.18	0.999469	943.161	0.25	51.19	1	1030.34
-70820995	8.4860838e+12	2.5478391e+08	8.4860838e+12	10196953	9.494666e+12	4.7849237e+08	9.494666e+12	0.0428571	51.5	0.999499	949.13	0.25	51.51	1	1036.86
-24505008	9.3306281e+12	3.0739878e+08	9.3306281e+12	88138405	1.043231e+13	5.3525215e+08	1.043231e+13	0.0428571	51.82	0.999527	955.099	0.25	51.83	1	1043.38
27662343	1.0259222e+13	3.4871872e+08	1.0259222e+13	1.8467559e+08	1.1462552e+13	5.8449589e+08	1.1462552e+13	0.0428571	52.14	0.999554	961.069	0.25	52.15	1	1049.9
91832164	1.1280231e+13	3.8573536e+08	1.1280231e+13	3.0558269e+08	1.2594535e+13	6.1491313e+08	1.2594535e+13	0.0428571	52.46	0.999579	967.038	0.25	52.47	1	1056.42
1.7267085e+08	1.2402852e+13	4.0701392e+08	1.2402852e+13	4.4780311e+08	1.3838306e+13	6.0525752e+08	1.3838306e+13	0.0428571	52.78	0.999603	973.007	0.25	52.79	1	1062.94
2.6494705e+08	1.3637198e+13	4.0466583e+08	1.3637198e+13	5.8595936e+08	1.5204906e+13	5.4762865e+08	1.5204906e+13	0.0428571	53.1	0.999625	978.976	0.25	53.11	1	1069.46
3.5798763e+08	1.4994387e+13	3.7169534e+08	1.4994387e+13	7.0730843e+08	1.6706465e+13	4.3007859e+08	1.6706465e+13	0.0428571	53.42	0.999647	984.946	0.25	53.43	1	1075.99
4.4310382e+08	1.6486644e+13	3.0089315e+08	1.6486644e+13	7.5352645e+08	1.835631e+13	2.7028549e+08	1.835631e+13	0.0428571	53.74	0.999667	990.915	0.25	53.75	1	1082.51
4.8404064e+08	1.8127413e+13	1.9465901e+08	1.8127413e+13	7.1960676e+08	2.0169085e+13	1.2826453e+08	2.0169085e+13	0.0428571	54.06	0.999686	996.884	0.25	54.07	1	1089.03
4.6844956e+08	1.9931473e+13	94812284	1.9931473e+13	6.4327291e+08	2.216088e+13	48568751	2.216088e+13	0.0428571	54.38	0.999703	1002.85	0.25	54.39	1	1095.55
4.1770153e+08	2.1915075e+13	34562114	2.1915075e+13	5.8105739e+08	2.4349375e+13	23102575	2.4349375e+13	0.0464286	54.7	0.99972	1008.82	0.25	54.71	1	1102.07
3.727283e+08	2.4096087e+13	15370061	2.4096087e+13	5.4419177e+08	2.6753994e+13	19903288	2.6753994e+13	0.0464286	55.02	0.999736	1014.79	0.25	55.03	1	1108.59
3.4547377e+08	2.6494156e+13	13306639	2.6494156e+13	5.1766e+08	2.9396081e+13	12177530	2.9396081e+13	0.0464286	55.34	0.999751	1020.76	0.25	55.35	1	1115.11
3.2910762e+08	2.9130884e+13	7947270.8	2.9130884e+13	5.029571e+08	3.2299087e+13	2023044.4	3.2299087e+13	0.0464286	55.66	0.999765	1026.73	0.26	55.67	1	1121.63
3.2029419e+08	3.2030021e+13	2406587.5	3.2030021e+13	4.8894942e+08	3.548878e+13	8466665.7	3.548878e+13	0.0464286	55.98	0.999778	1032.7	0.26	55.99	1	1128.15
3.085203e+08	3.5217684e+13	5991480.4	3.5217684e+13	4.798053e+08	3.8993469e+13	7058813.8	3.8993469e+13	0.0464286	56.3	0.999791	1038.67	0.27	56.31	1	1134.67
3.0190236e+08	3.8722586e+13	4725320.8	3.8722586e+13	4.6679287e+08	4.2844264e+13	-2455914.1	4.2844264e+13	0.0464286	56.62	0.999803	1044.64	0.27	56.63	1	1141.2
2.9459615e+08	4.25763e+13	-1915396.1	4.25763e+13	4.5661739e+08	4.7075344e+13	-1311093.7	4.7075344e+13	0.0464286	56.94	0.999814	1050.61	0.27	56.95	1	1147.72
2.8717259e+08	4.681354e+13	-1775111.5	4.681354e+13	4.4938109e+08	5.1724263e+13	-2818495.1	5.1724263e+13	0.0464286	57.26	0.999825	1056.58	0.27	57.27	1	1154.24
2.8270463e+08	5.1472474e+13	-2021803.3	5.1472474e+13	4.4883862e+08	5.6832286e+13	1369220.7	5.6832286e+13	0.0464286	57.58	0.999834	1062.55	0.27	57.59	1	1160.76
2.8194835e+08	5.6595071e+13	881588.84	5.6595071e+13	4.4641663e+08	6.2444751e+13	2603681.5	6.2444751e+13	0.0464286	57.9	0.999844	1068.52	0.27	57.91	1	1167.28
2.8033189e+08	6.2227475e+13	1834471.9	6.2227475e+13	4.3932456e+08	6.8611474e+13	2813511.7	6.8611474e+13	0.0464286	58.22	0.999853	1074.48	0.27	58.23	1	1173.8
2.756611e+08	6.8420421e+13	1634560	6.8420421e+13	4.4220105e+08	7.5387191e+13	4524977.2	7.5387191e+13	0.0464286	58.54	0.999861	1080.45	0.27	58.55	1	1180.32
2.7714964e+08	7.5229696e+13	2999836.9	7.5229696e+13	4.423953e+08	8.2832043e+13	470839.74	8.2832043e+13	0.0464286	58.86	0.999869	1086.42	0.28	58.87	1	1186.84
2.773873e+08	8.2716637e+13	408478.66	8.2716637e+13	4.3580023e+08	9.1012111e+13	-2116362.6	9.1012111e+13	0.05	59.18	0.999876	1092.39	0.28	59.19	1	1193.36
2.7365233e+08	9.0948687e+13	-1469354.1	9.0948687e+13	434353480	100000000000000	-310434	1e+14	0.05	59.5	0.999883	1098.36	0.28	59.51	1	1199.88
272325540	100000000000000	-371775	100000000000000					0.05	59.82	0.99989	1104.33	0.28	59.83	1	1206.41
								0.05	60.14	0.999896	1110.3	0.28	60.15	1	1212.93
								0.05	60.46	0.999902	1116.27	0.28	60.47	1	1219.45
								0.05	60.78	0.999908	1122.24	0.28	60.79	1	1225.97
								0.05	61.1	0.999913	1128.21	0.28	61.11	1	1232.49
								0.05	61.42	0.999918	1134.18	0.28	61.43	1	1239.01
								0.05	61.74	0.999922	1140.15	0.28	61.75	1	1245.53
								0.05	62.06	0.999927	1146.12	0.28	62.07	1	1252.05
								0.05	62.38	0.999931	1152.08	0.28	62.39	1	1258.57
								0.05	62.7	0.999935	1158.05	0.28	62.71	1	1265.1
								0.05	63.02	0.999939	1164.02	0.28	63.03	1	1271.62
								0.05	63.34	0.999942	1169.99	0.29	63.35	1	1278.14
								0.05	63.66	0.999945	1175.96	0.29	63.67	1	1284.66
								0.05	63.98	0.999948	1181.93	0.29	63.99	1	1291.18
								0.05	64.3	0.999951	1187.9	0.29	64.31	1	1297.7
								0.05	64.62			0.29	64.63
								0.05	64.94			0.29	64.95
								0.05	65.26			0.29	65.27
								0.05	65.58			0.29	65.59
								0.05	65.9			0.29	65.91
								0.05	66.22			0.3	66.23
								0.0535714	66.54			0.3	66.55
								0.0535714	66.86			0.3	66.87
								0.0535714	67.18			0.3	67.19
								0.0535714	67.5			0.3	67.51
								0.0535714	67.82			0.3	67.83
								0.0535714	68.14			0.3	68.15
								0.0535714	68.46			0.3	68.47
								0.0535714	68.78			0.3	68.79
								0.0535714	69.1			0.3	69.11
								0.0535714	69.42			0.3	69.43
								0.0535714	69.74			0.3	69.75
								0.0535714	70.06			0.3	70.07
								0.0535714	70.38			0.3	70.39
								0.0535714	70.7			0.31	70.71
								0.0535714	71.02			0.31	71.03
								0.0535714	71.34			0.31	71.35
								0.075	71.66			0.31	71.67
								0.075	71.98			0.31	71.99
								0.0785714	72.3			0.31	72.31
								0.0821429	72.62			0.31	72.63
								0.0821429	72.94			0.32	72.95
								0.0857143	73.26			0.33	73.27
								0.0857143	73.58			0.33	73.59
								0.0892857	73.9			0.34	73.91
								0.0928571	74.22			0.34	74.23
								0.0928571	74.54			0.34	74.55
								0.0928571	74.86			0.34	74.87
								0.0928571	75.18			0.34	75.19
								0.0928571	75.5			0.34	75.51
								0.0928571	75.82			0.34	75.83
								0.0928571	76.14			0.34	76.15
								0.0928571	76.46			0.34	76.47
								0.0964286	76.78			0.34	76.79
								0.0964286	77.1			0.34	77.11
								0.1	77.42			0.34	77.43
								0.1	77.74			0.34	77.75
								0.1	78.06			0.34	78.07
								0.1	78.38			0.35	78.39
								0.1	78.7			0.35	78.71
								0.103571	79.02			0.35	79.03
								0.103571	79.34			0.35	79.35
								0.103571	79.66			0.35	79.67
								0.103571	79.98			0.35	79.99
								0.107143	80.3			0.35	80.31
								0.107143	80.62			0.35	80.63
								0.107143	80.94			0.35	80.95
								0.110714	81.26			0.35	81.27
								0.110714	81.58			0.35	81.59
								0.110714	81.9			0.35	81.91
								0.110714	82.22			0.35	82.23
								0.110714	82.54			0.35	82.55
								0.110714	82.86			0.35	82.87
								0.110714	83.18			0.35	83.19
								0.114286	83.5			0.35	83.51
								0.114286	83.82			0.35	83.83
								0.114286	84.14			0.35	84.15
								0.114286	84.46			0.35	84.47
								0.114286	84.78			0.35	84.79
								0.114286	85.1			0.35	85.11
								0.114286	85.42			0.35	85.43
								0.114286	85.74			0.35	85.75
								0.114286	86.06			0.35	86.07
								0.114286	86.38			0.35	86.39
								0.114286	86.7			0.35	86.71
								0.114286	87.02			0.35	87.03
								0.114286	87.34			0.35	87.35
								0.114286	87.66			0.35	87.67
								0.117857	87.98			0.35	87.99
								0.117857	88.3			0.35	88.31
								0.117857	88.62			0.35	88.63
								0.117857	88.94			0.35	88.95
								0.117857	89.26			0.35	89.27
								0.117857	89.58			0.35	89.59
								0.117857	89.9			0.35	89.91
								0.117857	90.21			0.35	90.23
								0.117857	90.53			0.35	90.55
								0.117857	90.85			0.35	90.87
								0.117857	91.17			0.35	91.19
								0.117857	91.49			0.35	91.51
								0.117857	91.81			0.35	91.83
								0.117857	92.13			0.35	92.15
								0.117857	92.45			0.35	92.47
								0.117857	92.77			0.35	92.79
								0.117857	93.09			0.35	93.11
								0.117857	93.41			0.35	93.43
								0.117857	93.73			0.35	93.75
								0.117857	94.05			0.35	94.07
								0.117857	94.37			0.35	94.39
								0.117857	94.69			0.35	94.71
								0.117857	95.01			0.35	95.03
								0.117857	95.33			0.35	95.35
								0.117857	95.65			0.35	95.67
								0.121429	95.97			0.35	95.99
								0.121429	96.29			0.35	96.3
								0.121429	96.61			0.35	96.62
								0.121429	96.93			0.35	96.94
								0.121429	97.25			0.35	97.26
								0.121429	97.57			0.35	97.58
								0.121429	97.89			0.35	97.9
								0.121429	98.21			0.35	98.22
								0.121429	98.53			0.35	98.54
								0.121429	98.85			0.35	98.86
								0.121429	99.17			0.35	99.18
								0.121429	99.49			0.35	99.5
								0.125	99.81			0.35	99.82
								0.128571	100.13			0.35	100.14
								0.128571	100.45			0.35	100.46
								0.128571	100.77			0.35	100.78
								0.128571	101.09			0.35	101.1
								0.128571	101.41			0.35	101.42
								0.128571	101.73			0.35	101.74
								0.128571	102.05			0.35	102.06
								0.128571	102.37			0.35	102.38
								0.128571	102.69			0.35	102.7
								0.128571	103.01			0.36	103.02
								0.132143	103.33			0.37	103.34
								0.132143	103.65			0.37	103.66
								0.132143	103.97			0.37	103.98
								0.132143	104.29			0.38	104.3
								0.132143	104.61			0.38	104.62
								0.132143	104.93			0.38	104.94
								0.132143	105.25			0.38	105.26
								0.132143	105.57			0.38	105.58
								0.132143	105.89			0.38	105.9
								0.132143	106.21			0.38	106.22
								0.132143	106.53			0.38	106.54
								0.132143	106.85			0.38	106.86
								0.132143	107.17			0.38	107.18
								0.132143	107.49			0.39	107.5
								0.132143	107.81			0.43	107.82
								0.132143	108.13			0.43	108.14
								0.132143	108.45			0.43	108.46
								0.132143	108.77			0.44	108.78
								0.132143	109.09			0.44	109.1
								0.132143	109.41			0.44	109.42
								0.132143	109.73			0.44	109.74
								0.132143	110.05			0.44	110.06
								0.132143	110.37			0.44	110.38
								0.132143	110.69			0.44	110.7
								0.132143	111.01			0.44	111.02
								0.132143	111.33			0.44	111.34
								0.132143	111.65			0.44	111.66
								0.132143	111.97			0.44	111.98
								0.132143	112.29			0.44	112.3
								0.132143	112.61			0.44	112.62
								0.132143	112.93			0.44	112.94
								0.135714	113.25			0.44	113.26
								0.135714	113.57			0.45	113.58
								0.135714	113.89			0.46	113.9
								0.135714	114.21			0.46	114.22
								0.135714	114.53			0.46	114.54
								0.135714	114.85			0.46	114.86
								0.135714	115.17			0.46	115.18
								0.135714	115.49			0.47	115.5
								0.135714	115.81			0.48	115.82
								0.135714	116.13			0.49	116.14
								0.135714	116.45			0.49	116.46
								0.135714	116.77			0.49	116.78
								0.135714	117.09			0.49	117.1
								0.135714	117.41			0.5	117.42
								0.135714	117.73			0.5	117.74
								0.135714	118.05			0.5	118.06
								0.135714	118.37			0.5	118.38
								0.135714	118.69			0.5	118.7
								0.135714	119.01			0.51	119.02
								0.139286	119.33			0.51	119.34
								0.139286	119.65			0.51	119.66
								0.139286	119.97			0.51	119.98
								0.139286	120.29			0.52	120.3
								0.139286	120.61			0.53	120.62
								0.139286	120.93			0.53	120.94
								0.139286	121.25			0.54	121.26
								0.139286	121.57			0.54	121.58
								0.139286	121.89			0.54	121.9
								0.139286	122.21			0.54	122.22
								0.139286	122.53			0.54	122.54
								0.139286	122.85			0.54	122.86
								0.139286	123.17			0.54	123.18
								0.139286	123.49			0.54	123.5
								0.139286	123.81			0.54	123.82
								0.139286	124.13			0.54	124.14
								0.139286	124.45			0.54	124.46
								0.139286	124.77			0.55	124.78
								0.139286	125.09			0.55	125.1
								0.139286	125.41			0.55	125.42
								0.139286	125.73			0.56	125.74
								0.139286	126.05			0.56	126.06
								0.139286	126.37			0.56	126.38
								0.139286	126.69			0.56	126.7
								0.139286	127.01			0.56	127.02
								0.139286	127.33			0.56	127.34
								0.139286	127.65			0.56	127.66
								0.139286	127.97			0.56	127.98
								0.139286	128.29			0.56	128.3
								0.139286	128.61			0.56	128.62
								0.139286	128.93			0.56	128.94
								0.139286	129.25			0.56	129.26
								0.139286	129.57			0.56	129.58
								0.139286	129.89			0.56	129.9
								0.139286	130.21			0.56	130.22
								0.139286	130.53			0.56	130.54
								0.139286	130.85			0.56	130.86
								0.139286	131.17			0.56	131.18
								0.139286	131.49			0.56	131.5
								0.139286	131.81			0.56	131.82
								0.139286	132.13			0.57	132.14
								0.139286	132.45			0.57	132.46
								0.139286	132.77			0.57	132.78
								0.139286	133.09			0.57	133.1
								0.139286	133.41			0.57	133.42
								0.139286	133.73			0.57	133.74
								0.139286	134.05			0.57	134.06
								0.142857	134.37			0.57	134.38
								0.142857	134.69			0.57	134.7
								0.142857	135.01			0.57	135.02
								0.142857	135.33			0.58	135.34
								0.142857	135.65			0.58	135.66
								0.142857	135.97			0.58	135.98
								0.146429	136.29			0.58	136.3
								0.146429	136.61			0.58	136.62
								0.146429	136.93			0.58	136.94
								0.146429	137.25			0.58	137.26
								0.146429	137.57			0.58	137.58
								0.146429	137.89			0.58	137.9
								0.146429	138.21			0.58	138.22
								0.146429	138.53			0.6	138.54
								0.146429	138.85			0.6	138.86
								0.146429	139.17			0.6	139.18
								0.15	139.49			0.6	139.5
								0.15	139.81			0.6	139.82
								0.15	140.13			0.6	140.14
								0.15	140.45			0.6	140.46
								0.15	140.77			0.6	140.78
								0.15	141.09			0.6	141.1
								0.15	141.41			0.61	141.42
								0.15	141.73			0.63	141.74
								0.15	142.05			0.63	142.06
								0.15	142.37			0.63	142.38
								0.15	142.69			0.63	142.7
								0.15	143.01			0.63	143.02
								0.15	143.33			0.63	143.34
								0.15	143.65			0.64	143.66
								0.15	143.97			0.64	143.98
								0.15	144.28			0.64	144.3
								0.15	144.6			0.64	144.62
								0.15	144.92			0.64	144.94
								0.15	145.24			0.64	145.26
								0.15	145.56			0.64	145.58
								0.15	145.88			0.64	145.9
								0.15	146.2			0.64	146.21
								0.15	146.52			0.64	146.53
								0.15	146.84			0.64	146.85
								0.15	147.16			0.64	147.17
								0.15	147.48			0.65	147.49
								0.15	147.8			0.65	147.81
								0.15	148.12			0.65	148.13
								0.15	148.44			0.65	148.45
								0.164286	148.76			0.65	148.77
								0.167857	149.08			0.65	149.09
								0.167857	149.4			0.65	149.41
								0.167857	149.72			0.65	149.73
								0.171429	150.04			0.65	150.05
								0.175	150.36			0.65	150.37
								0.178571	150.68			0.65	150.69
								0.178571	151			0.65	151.01
								0.178571	151.32			0.66	151.33
								0.189286	151.64			0.66	151.65
								0.189286	151.96			0.66	151.97
								0.189286	152.28			0.66	152.29
								0.189286	152.6			0.66	152.61
								0.207143	152.92			0.66	152.93
								0.210714	153.24			0.66	153.25
								0.210714	153.56			0.66	153.57
								0.210714	153.88			0.66	153.89
								0.210714	154.2			0.66	154.21
								0.217857	154.52			0.66	154.53
								0.221429	154.84			0.66	154.85
								0.221429	155.16			0.66	155.17
								0.225	155.48			0.66	155.49
								0.225	155.8			0.66	155.81
								0.225	156.12			0.66	156.13
								0.225	156.44			0.66	156.45
								0.225	156.76			0.66	156.77
								0.225	157.08			0.66	157.09
								0.225	157.4			0.67	157.41
								0.228571	157.72			0.67	157.73
								0.228571	158.04			0.67	158.05
								0.228571	158.36			0.67	158.37
								0.228571	158.68			0.67	158.69
								0.232143	159			0.67	159.01
								0.232143	159.32			0.67	159.33
								0.232143	159.64			0.67	159.65
								0.232143	159.96			0.67	159.97
								0.235714	160.28			0.67	160.29
								0.235714	160.6			0.67	160.61
								0.235714	160.92			0.68	160.93
								0.235714	161.24			0.68	161.25
								0.235714	161.56			0.68	161.57
								0.235714	161.88			0.68	161.89
								0.235714	162.2			0.68	162.21
								0.235714	162.52			0.68	162.53
								0.235714	162.84			0.68	162.85
								0.235714	163.16			0.68	163.17
								0.235714	163.48			0.68	163.49
								0.239286	163.8			0.68	163.81
								0.239286	164.12			0.68	164.13
								0.242857	164.44			0.68	164.45
								0.246429	164.76			0.68	164.77
								0.246429	165.08			0.68	165.09
								0.246429	165.4			0.69	165.41
								0.246429	165.72			0.69	165.73
								0.246429	166.04			0.69	166.05
								0.25	166.36			0.69	166.37
								0.25	166.68			0.69	166.69
								0.25	167			0.69	167.01
								0.25	167.32			0.69	167.33
								0.25	167.64			0.69	167.65
								0.25	167.96			0.69	167.97
								0.257143	168.28			0.69	168.29
								0.257143	168.6			0.69	168.61
								0.257143	168.92			0.69	168.93
								0.257143	169.24			0.69	169.25
								0.257143	169.56			0.69	169.57
								0.257143	169.88			0.69	169.89
								0.257143	170.2			0.69	170.21
								0.257143	170.52			0.69	170.53
								0.260714	170.84			0.69	170.85
								0.260714	171.16			0.7	171.17
								0.264286	171.48			0.7	171.49
								0.264286	171.8			0.7	171.81
								0.264286	172.12			0.7	172.13
								0.264286	172.44			0.7	172.45
								0.264286	172.76			0.7	172.77
								0.264286	173.08			0.7	173.09
								0.271429	173.4			0.7	173.41
								0.275	173.72			0.7	173.73
								0.278571	174.04			0.7	174.05
								0.307143	174.36			0.7	174.37
								0.307143	174.68			0.7	174.69
								0.314286	175			0.7	175.01
								0.314286	175.32			0.7	175.33
								0.314286	175.64			0.7	175.65
								0.314286	175.96			0.7	175.97
								0.317857	176.28			0.7	176.29
								0.317857	176.6			0.7	176.61
								0.317857	176.92			0.7	176.93
								0.325	177.24			0.7	177.25
								0.325	177.56			0.7	177.57
								0.325	177.88			0.7	177.89
								0.325	178.2			0.7	178.21
								0.328571	178.52			0.7	178.53
								0.328571	178.84			0.7	178.85
								0.332143	179.16			0.7	179.17
								0.332143	179.48			0.7	179.49
								0.332143	179.8			0.7	179.81
								0.332143	180.12			0.7	180.13
								0.335714	180.44			0.7	180.45
								0.339286	180.76			0.7	180.77
								0.339286	181.08			0.7	181.09
								0.342857	181.4			0.7	181.41
								0.342857	181.72			0.7	181.73
								0.346429	182.04			0.7	182.05
								0.346429	182.36			0.7	182.37
								0.346429	182.68			0.7	182.69
								0.346429	183			0.7	183.01
								0.346429	183.32			0.7	183.33
								0.346429	183.64			0.7	183.65
								0.346429	183.96			0.7	183.97
								0.346429	184.28			0.7	184.29
								0.35	184.6			0.7	184.61
								0.35	184.92			0.7	184.93
								0.353571	185.24			0.7	185.25
								0.353571	185.56			0.7	185.57
								0.353571	185.88			0.7	185.89
								0.357143	186.2			0.7	186.21
								0.364286	186.52			0.7	186.53
								0.364286	186.84			0.7	186.85
								0.364286	187.16			0.7	187.17
								0.364286	187.48			0.7	187.49
								0.364286	187.8			0.71	187.81
								0.364286	188.12			0.71	188.13
								0.364286	188.44			0.71	188.45
								0.364286	188.76			0.71	188.77
								0.364286	189.08			0.71	189.09
								0.364286	189.4			0.71	189.41
								0.364286	189.72			0.71	189.73
								0.364286	190.04			0.71	190.05
								0.364286	190.36			0.71	190.37
								0.364286	190.68			0.71	190.69
								0.367857	191			0.71	191.01
								0.367857	191.32			0.71	191.33
								0.367857	191.64			0.71	191.65
								0.367857	191.96			0.71	191.97
								0.367857	192.27			0.71	192.29
								0.367857	192.59			0.71	192.61
								0.367857	192.91			0.71	192.93
								0.367857	193.23			0.71	193.25
								0.367857	193.55			0.71	193.57
								0.371429	193.87			0.71	193.89
								0.375	194.19			0.71	194.21
								0.378571	194.51			0.71	194.53
								0.378571	194.83			0.71	194.85
								0.378571	195.15			0.71	195.17
								0.378571	195.47			0.71	195.49
								0.4	195.79			0.71	195.81
								0.4	196.11			0.71	196.13
								0.4	196.43			0.71	196.45
								0.403571	196.75			0.71	196.77
								0.403571	197.07			0.71	197.09
								0.403571	197.39			0.71	197.41
								0.403571	197.71			0.71	197.73
								0.407143	198.03			0.71	198.05
								0.407143	198.35			0.71	198.37
								0.407143	198.67			0.71	198.69
								0.407143	198.99			0.71	199.01
								0.410714	199.31			0.72	199.33
								0.410714	199.63			0.72	199.65
								0.414286	199.95			0.72	199.97
								0.414286	200.27			0.72	200.29
								0.417857	200.59			0.72	200.61
								0.417857	200.91			0.72	200.93
								0.417857	201.23			0.73	201.25
								0.421429	201.55			0.73	201.57
								0.421429	201.87			0.73	201.89
								0.421429	202.19			0.73	202.21
								0.421429	202.51			0.73	202.53
								0.425	202.83			0.74	202.85
								0.425	203.15			0.74	203.17
								0.425	203.47			0.74	203.49
								0.425	203.79			0.74	203.81
								0.425	204.11			0.74	204.13
								0.425	204.43			0.74	204.45
								0.425	204.75			0.74	204.77
								0.425	205.07			0.74	205.09
								0.425	205.39			0.74	205.41
								0.425	205.71			0.74	205.73
								0.428571	206.03			0.74	206.05
								0.432143	206.35			0.74	206.37
								0.432143	206.67			0.74	206.69
								0.432143	206.99			0.74	207.01
								0.432143	207.31			0.74	207.33
								0.432143	207.63			0.74	207.65
								0.432143	207.95			0.74	207.97
								0.432143	208.27			0.74	208.29
								0.432143	208.59			0.74	208.61
								0.432143	208.91			0.74	208.93
								0.432143	209.23			0.74	209.25
								0.435714	209.55			0.74	209.57
								0.435714	209.87			0.74	209.89
								0.435714	210.19			0.74	210.21
								0.435714	210.51			0.74	210.53
								0.439286	210.83			0.74	210.85
								0.439286	211.15			0.75	211.17
								0.439286	211.47			0.75	211.49
								0.439286	211.79			0.75	211.81
								0.439286	212.11			0.75	212.13
								0.439286	212.43			0.75	212.45
								0.442857	212.75			0.75	212.77
								0.45	213.07			0.75	213.09
								0.45	213.39			0.75	213.41
								0.45	213.71			0.75	213.73
								0.45	214.03			0.75	214.05
								0.45	214.35			0.75	214.37
								0.45	214.67			0.75	214.69
								0.45	214.99			0.75	215.01
								0.45	215.31			0.75	215.33
								0.457143	215.63			0.75	215.65
								0.464286	215.95			0.75	215.97
								0.464286	216.27			0.76	216.28
								0.464286	216.59			0.76	216.6
								0.464286	216.91			0.76	216.92
								0.464286	217.23			0.76	217.24
								0.467857	217.55			0.76	217.56
								0.475	217.87			0.76	217.88
								0.475	218.19			0.76	218.2
								0.475	218.51			0.76	218.52
								0.478571	218.83			0.77	218.84
								0.478571	219.15			0.77	219.16
								0.478571	219.47			0.77	219.48
								0.478571	219.79			0.77	219.8
								0.478571	220.11			0.77	220.12
								0.478571	220.43			0.77	220.44
								0.478571	220.75			0.77	220.76
								0.478571	221.07			0.77	221.08
								0.478571	221.39			0.77	221.4
								0.478571	221.71			0.77	221.72
								0.478571	222.03			0.77	222.04
								0.478571	222.35			0.77	222.36
								0.478571	222.67			0.77	222.68
								0.482143	222.99			0.77	223
								0.482143	223.31			0.77	223.32
								0.482143	223.63			0.77	223.64
								0.485714	223.95			0.77	223.96
								0.485714	224.27			0.77	224.28
								0.485714	224.59			0.77	224.6
								0.485714	224.91			0.77	224.92
								0.485714	225.23			0.77	225.24
								0.485714	225.55			0.77	225.56
								0.485714	225.87			0.77	225.88
								0.485714	226.19			0.77	226.2
								0.485714	226.51			0.77	226.52
								0.489286	226.83			0.77	226.84
								0.503571	227.15			0.77	227.16
								0.507143	227.47			0.77	227.48
								0.514286	227.79			0.77	227.8
								0.517857	228.11			0.78	228.12
								0.521429	228.43			0.78	228.44
								0.521429	228.75			0.78	228.76
								0.521429	229.07			0.78	229.08
								0.521429	229.39			0.78	229.4
								0.521429	229.71			0.78	229.72
								0.521429	230.03			0.78	230.04
								0.525	230.35			0.78	230.36
								0.525	230.67			0.78	230.68
								0.525	230.99			0.78	231
								0.528571	231.31			0.78	231.32
								0.528571	231.63			0.78	231.64
								0.542857	231.95			0.78	231.96
								0.553571	232.27			0.78	232.28
								0.553571	232.59			0.78	232.6
								0.553571	232.91			0.78	232.92
								0.553571	233.23			0.78	233.24
								0.553571	233.55			0.78	233.56
								0.553571	233.87			0.78	233.88
								0.553571	234.18			0.78	234.2
								0.560714	234.5			0.78	234.52
								0.560714	234.82			0.79	234.84
								0.564286	235.14			0.79	235.16
								0.564286	235.46			0.79	235.48
								0.564286	235.78			0.79	235.8
								0.564286	236.1			0.79	236.12
								0.567857	236.42			0.79	236.44
								0.567857	236.74			0.8	236.76
								0.567857	237.06			0.81	237.08
								0.567857	237.38			0.81	237.4
								0.571429	237.7			0.82	237.72
								0.575	238.02			0.82	238.04
								0.578571	238.34			0.82	238.36
								0.578571	238.66			0.83	238.68
								0.582143	238.98			0.83	239
								0.582143	239.3			0.83	239.32
								0.582143	239.62			0.83	239.64
								0.582143	239.94			0.83	239.96
								0.585714	240.26			0.83	240.28
								0.589286	240.58			0.83	240.6
								0.589286	240.9			0.83	240.92
								0.610714	241.22			0.83	241.24
								0.617857	241.54			0.84	241.56
								0.625	241.86			0.85	241.88
								0.621429	242.18			0.85	242.2
								0.625	242.5			0.85	242.52
								0.625	242.82			0.85	242.84
								0.625	243.14			0.85	243.16
								0.625	243.46			0.86	243.48
								0.625	243.78			0.86	243.8
								0.625	244.1			0.87	244.12
								0.625	244.42			0.87	244.44
								0.625	244.74			0.87	244.76
								0.625	245.06			0.87	245.08
								0.625	245.38			0.87	245.4
								0.628571	245.7			0.87	245.72
								0.628571	246.02			0.88	246.04
								0.628571	246.34			0.88	246.36
								0.632143	246.66			0.88	246.68
								0.632143	246.98			0.88	247
								0.635714	247.3			0.88	247.32
								0.635714	247.62			0.88	247.64
								0.635714	247.94			0.88	247.96
								0.635714	248.26			0.89	248.28
								0.635714	248.58			0.89	248.6
								0.635714	248.9			0.89	248.92
								0.639286	249.22			0.89	249.24
								0.642857	249.54			0.89	249.56
								0.65	249.86			0.89	249.88
								0.65	250.18			0.89	250.19
								0.653571	250.5			0.89	250.51
								0.653571	250.82			0.9	250.83
								0.653571	251.14			0.9	251.15
								0.653571	251.46			0.9	251.47
								0.653571	251.78			0.91	251.79
								0.653571	252.1			0.91	252.11
								0.657143	252.42			0.92	252.43
								0.657143	252.74			0.92	252.75
								0.657143	253.06			0.92	253.07
								0.657143	253.38			0.92	253.39
								0.657143	253.7			0.92	253.71
								0.657143	254.02			0.92	254.03
								0.657143	254.34			0.92	254.35
								0.657143	254.66			0.92	254.67
								0.657143	254.98			0.92	254.99
								0.660714	255.3			0.92	255.31
								0.664286	255.62			0.92	255.63
								0.667857	255.94			0.92	255.95
								0.667857	256.26			0.92	256.27
								0.667857	256.58			0.92	256.59
								0.667857	256.9			0.92	256.91
								0.667857	257.22			0.92	257.23
								0.675	257.54			0.92	257.55
								0.675	257.86			0.92	257.87
								0.675	258.18			0.92	258.19
								0.675	258.5			0.92	258.51
								0.675	258.82			0.92	258.83
								0.675	259.14			0.92	259.15
								0.675	259.46			0.92	259.47
								0.675	259.78			0.92	259.79
								0.675	260.1			0.92	260.11
								0.675	260.42			0.92	260.43
								0.675	260.74			0.92	260.75
								0.675	261.06			0.92	261.07
								0.675	261.38			0.92	261.39
								0.678571	261.7			0.92	261.71
								0.682143	262.02			0.92	262.03
								0.685714	262.34			0.92	262.35
								0.685714	262.66			0.92	262.67
								0.685714	262.98			0.92	262.99
								0.685714	263.3			0.92	263.31
								0.685714	263.62			0.92	263.63
								0.685714	263.94			0.92	263.95
								0.689286	264.26			0.92	264.27
								0.689286	264.58			0.92	264.59
								0.689286	264.9			0.92	264.91
								0.689286	265.22			0.92	265.23
								0.689286	265.54			0.92	265.55
								0.689286	265.86			0.92	265.87
								0.692857	266.18			0.92	266.19
								0.692857	266.5			0.92	266.51
								0.692857	266.82			0.92	266.83
								0.692857	267.14			0.93	267.15
								0.696429	267.46			0.93	267.47
								0.696429	267.78			0.93	267.79
								0.7	268.1			0.94	268.11
								0.703571	268.42			0.94	268.43
								0.703571	268.74			0.94	268.75
								0.707143	269.06			0.94	269.07
								0.707143	269.38			0.94	269.39
								0.707143	269.7			0.94	269.71
								0.707143	270.02			0.94	270.03
								0.710714	270.34			0.94	270.35
								0.710714	270.66			0.94	270.67
								0.714286	270.98			0.94	270.99
								0.714286	271.3			0.94	271.31
								0.714286	271.62			0.94	271.63
								0.714286	271.94			0.94	271.95
								0.732143	272.26			0.94	272.27
								0.735714	272.58			0.94	272.59
								0.735714	272.9			0.94	272.91
								0.742857	273.22			0.94	273.23
								0.742857	273.54			0.94	273.55
								0.75	273.86			0.94	273.87
								0.75	274.18			0.94	274.19
								0.75	274.5			0.94	274.51
								0.75	274.82			0.94	274.83
								0.75	275.14			0.94	275.15
								0.753571	275.46			0.94	275.47
								0.753571	275.78			0.94	275.79
								0.753571	276.09			0.94	276.11
								0.753571	276.41			0.94	276.43
								0.753571	276.73			0.94	276.75
								0.753571	277.05			0.94	277.07
								0.757143	277.37			0.94	277.39
								0.760714	277.69			0.94	277.71
								0.760714	278.01			0.94	278.03
								0.760714	278.33			0.94	278.35
								0.760714	278.65			0.94	278.67
								0.760714	278.97			0.94	278.99
								0.760714	279.29			0.94	279.31
								0.760714	279.61			0.94	279.63
								0.764286	279.93			0.94	279.95
								0.764286	280.25			0.94	280.27
								0.764286	280.57			0.94	280.59
								0.764286	280.89			0.94	280.91
								0.764286	281.21			0.94	281.23
								0.764286	281.53			0.94	281.55
								0.764286	281.85			0.94	281.87
								0.767857	282.17			0.94	282.19
								0.771429	282.49			0.94	282.51
								0.771429	282.81			0.94	282.83
								0.771429	283.13			0.94	283.15
								0.778571	283.45			0.94	283.47
								0.778571	283.77			0.94	283.79
								0.778571	284.09			0.94	284.11
								0.778571	284.41			0.94	284.43
								0.778571	284.73			0.94	284.75
								0.782143	285.05			0.94	285.07
								0.782143	285.37			0.94	285.39
								0.782143	285.69			0.94	285.71
								0.782143	286.01			0.94	286.03
								0.782143	286.33			0.94	286.35
								0.782143	286.65			0.94	286.67
								0.782143	286.97			0.94	286.99
								0.782143	287.29			0.94	287.31
								0.782143	287.61			0.94	287.63
								0.789286	287.93			0.94	287.95
								0.789286	288.25			0.94	288.27
								0.792857	288.57			0.94	288.59
								0.792857	288.89			0.94	288.91
								0.792857	289.21			0.94	289.23
								0.792857	289.53			0.94	289.55
								0.792857	289.85			0.94	289.87
								0.792857	290.17			0.94	290.19
								0.792857	290.49			0.94	290.51
								0.792857	290.81			0.94	290.83
								0.792857	291.13			0.94	291.15
								0.792857	291.45			0.94	291.47
								0.792857	291.77			0.94	291.79
								0.792857	292.09			0.94	292.11
								0.792857	292.41			0.94	292.43
								0.792857	292.73			0.94	292.75
								0.792857	293.05			0.94	293.07
								0.792857	293.37			0.94	293.39
								0.796429	293.69			0.95	293.71
								0.796429	294.01			0.95	294.03
								0.796429	294.33			0.95	294.35
								0.8	294.65			0.95	294.67
								0.796429	294.97			0.95	294.99
								0.796429	295.29			0.95	295.31
								0.796429	295.61			0.95	295.63
								0.8	295.93			0.95	295.95
								0.8	296.25			0.95	296.27
								0.8	296.57			0.95	296.59
								0.8	296.89			0.95	296.91
								0.8	297.21			0.95	297.23
								0.8	297.53			0.95	297.55
								0.8	297.85			0.95	297.87
								0.8	298.17			0.95	298.18
								0.8	298.49			0.95	298.5
								0.8	298.81			0.95	298.82
								0.8	299.13			0.95	299.14
								0.803571	299.45			0.95	299.46
								0.803571	299.77			0.95	299.78
								0.803571	300.08			0.95	300.1
								0.807143	300.4			0.95	300.42
								0.807143	300.72			0.95	300.74
								0.807143	301.04			0.95	301.06
								0.807143	301.36			0.95	301.38
								0.807143	301.68			0.95	301.7
								0.807143	302			0.95	302.02
								0.807143	302.32			0.95	302.34
								0.807143	302.64			0.95	302.66
								0.807143	302.96			0.95	302.98
								0.807143	303.28			0.95	303.3
								0.807143	303.6			0.96	303.62
								0.807143	303.92			0.96	303.94
								0.807143	304.24			0.96	304.26
								0.807143	304.56			0.96	304.58
								0.807143	304.88			0.96	304.9
								0.807143	305.2			0.96	305.22
								0.807143	305.52			0.96	305.54
								0.807143	305.84			0.96	305.86
								0.810714	306.16			0.96	306.18
								0.810714	306.48			0.96	306.5
								0.810714	306.8			0.96	306.82
								0.810714	307.12			0.96	307.14
								0.810714	307.44			0.96	307.46
								0.810714	307.76			0.96	307.78
								0.810714	308.08			0.96	308.09
								0.810714	308.4			0.96	308.41
								0.810714	308.72			0.96	308.73
								0.810714	309.04			0.96	309.05
								0.810714	309.36			0.96	309.37
								0.810714	309.68			0.96	309.69
								0.810714	310			0.96	310.01
								0.810714	310.32			0.96	310.33
								0.810714	310.64			0.96	310.65
								0.810714	310.96			0.96	310.97
								0.814286	311.28			0.96	311.29
								0.814286	311.6			0.96	311.61
								0.817857	311.92			0.96	311.93
								0.817857	312.24			0.96	312.25
								0.817857	312.56			0.96	312.57
								0.821429	312.88			0.96	312.89
								0.821429	313.2			0.96	313.21
								0.821429	313.52			0.96	313.53
								0.825	313.84			0.96	313.85
								0.828571	314.16			0.96	314.17
								0.828571	314.48			0.96	314.49
								0.828571	314.8			0.96	314.81
								0.828571	315.12			0.96	315.13
								0.828571	315.44			0.96	315.45
								0.828571	315.76			0.96	315.77
								0.828571	316.08			0.96	316.09
								0.828571	316.4			0.96	316.41
								0.828571	316.72			0.96	316.73
								0.832143	317.04			0.96	317.05
								0.832143	317.36			0.96	317.37
								0.835714	317.68			0.96	317.69
								0.835714	318			0.96	318.01
								0.835714	318.32			0.96	318.33
								0.835714	318.64			0.96	318.65
								0.835714	318.96			0.96	318.97
								0.839286	319.28			0.96	319.29
								0.839286	319.6			0.96	319.61
								0.839286	319.92			0.96	319.93
								0.839286	320.24			0.96	320.25
								0.839286	320.56			0.96	320.57
								0.839286	320.88			0.96	320.89
								0.839286	321.2			0.96	321.21
								0.839286	321.52			0.96	321.53
								0.839286	321.84			0.96	321.85
								0.839286	322.16			0.96	322.17
								0.839286	322.48			0.96	322.49
								0.839286	322.8			0.96	322.81
								0.839286	323.12			0.96	323.13
								0.839286	323.44			0.96	323.45
								0.839286	323.76			0.96	323.77
								0.842857	324.08			0.96	324.09
								0.842857	324.4			0.96	324.41
								0.842857	324.72			0.96	324.73
								0.846429	325.04			0.96	325.05
								0.85	325.36			0.96	325.37
								0.85	325.68			0.97	325.69
								0.85	326			0.97	326.01
								0.85	326.32			0.97	326.33
								0.85	326.64			0.97	326.65
								0.85	326.96			0.97	326.97
								0.85	327.28			0.97	327.29
								0.85	327.6			0.97	327.61
								0.853571	327.92			0.97	327.93
								0.853571	328.23			0.97	328.24
								0.853571	328.55			0.97	328.56
								0.853571	328.87			0.97	328.88
								0.853571	329.19			0.97	329.2
								0.853571	329.51			0.97	329.52
								0.853571	329.83			0.97	329.84
								0.853571	330.15			0.97	330.16
								0.853571	330.47			0.97	330.48
								0.853571	330.79			0.97	330.8
								0.853571	331.11			0.97	331.12
								0.853571	331.43			0.97	331.44
								0.853571	331.75			0.97	331.76
								0.853571	332.07			0.97	332.08
								0.853571	332.39			0.97	332.4
								0.857143	332.71			0.97	332.72
								0.860714	333.03			0.97	333.04
								0.860714	333.35			0.97	333.36
								0.860714	333.67			0.97	333.68
								0.860714	333.99			0.97	334
								0.864286	334.31			0.97	334.32
								0.864286	334.63			0.97	334.64
								0.864286	334.95			0.97	334.96
								0.864286	335.27			0.97	335.28
								0.864286	335.59			0.97	335.6
								0.864286	335.91			0.97	335.92
								0.864286	336.23			0.97	336.24
								0.864286	336.55			0.97	336.56
								0.864286	336.87			0.97	336.88
								0.864286	337.19			0.97	337.2
								0.864286	337.51			0.97	337.52
								0.864286	337.83			0.97	337.84
								0.864286	338.15			0.97	338.16
								0.864286	338.47			0.97	338.48
								0.864286	338.79			0.97	338.8
								0.867857	339.11			0.97	339.12
								0.867857	339.43			0.97	339.44
								0.867857	339.75			0.97	339.76
								0.867857	340.06			0.97	340.08
								0.867857	340.38			0.97	340.4
								0.867857	340.7			0.97	340.72
								0.867857	341.02			0.97	341.04
								0.867857	341.34			0.97	341.36
								0.867857	341.66			0.97	341.68
								0.867857	341.98			0.97	342
								0.867857	342.3			0.97	342.32
								0.867857	342.62			0.97	342.64
								0.867857	342.94			0.97	342.96
								0.867857	343.26			0.97	343.28
								0.867857	343.58			0.97	343.6
								0.867857	343.9			0.97	343.92
								0.867857	344.22			0.97	344.24
								0.867857	344.54			0.97	344.56
								0.867857	344.86			0.97	344.88
								0.867857	345.18			0.97	345.2
								0.867857	345.5			0.97	345.52
								0.867857	345.82			0.97	345.84
								0.867857	346.14			0.97	346.16
								0.867857	346.46			0.97	346.48
								0.867857	346.78			0.97	346.8
								0.867857	347.1			0.97	347.12
								0.867857	347.42			0.97	347.44
								0.867857	347.74			0.97	347.76
								0.867857	348.06			0.97	348.08
								0.871429	348.38			0.97	348.4
								0.871429	348.7			0.97	348.72
								0.871429	349.02			0.97	349.04
								0.871429	349.34			0.97	349.36
								0.871429	349.66			0.97	349.68
								0.871429	349.98			0.97	350
								0.871429	350.3			0.97	350.31
								0.871429	350.62			0.97	350.63
								0.871429	350.94			0.97	350.95
								0.871429	351.26			0.97	351.27
								0.871429	351.58			0.97	351.59
								0.871429	351.9			0.97	351.91
								0.871429	352.21			0.97	352.23
								0.871429	352.53			0.97	352.55
								0.875	352.85			0.97	352.87
								0.875	353.17			0.97	353.19
								0.875	353.49			0.97	353.51
								0.875	353.81			0.97	353.83
								0.875	354.13			0.97	354.15
								0.875	354.45			0.97	354.47
								0.875	354.77			0.97	354.79
								0.875	355.09			0.97	355.11
								0.875	355.41			0.97	355.43
								0.875	355.73			0.97	355.75
								0.878571	356.05			0.97	356.07
								0.878571	356.37			0.98	356.39
								0.882143	356.69			0.98	356.71
								0.882143	357.01			0.98	357.03
								0.882143	357.33			0.98	357.35
								0.882143	357.65			0.98	357.67
								0.882143	357.97			0.98	357.99
								0.882143	358.29			0.98	358.31
								0.882143	358.61			0.98	358.63
								0.882143	358.93			0.98	358.95
								0.882143	359.25			0.98	359.27
								0.882143	359.57			0.98	359.59
								0.882143	359.89			0.98	359.91
								0.882143	360.21			0.98	360.23
								0.882143	360.53			0.98	360.55
								0.882143	360.85			0.98	360.87
								0.882143	361.17			0.98	361.19
								0.882143	361.49			0.98	361.51
								0.882143	361.81			0.98	361.83
								0.882143	362.13			0.98	362.15
								0.882143	362.45			0.98	362.47
								0.882143	362.77			0.98	362.79
								0.882143	363.09			0.98	363.11
								0.882143	363.41			0.98	363.43
								0.882143	363.73			0.98	363.75
								0.882143	364.04			0.98	364.07
								0.882143	364.36			0.98	364.39
								0.882143	364.68			0.98	364.71
								0.882143	365			0.98	365.03
								0.882143	365.32			0.98	365.35
								0.882143	365.64			0.98	365.67
								0.882143	365.96			0.98	365.99
								0.882143	366.28			0.98	366.31
								0.882143	366.6			0.98	366.63
								0.882143	366.92			0.98	366.95
								0.882143	367.24			0.98	367.27
								0.882143	367.56			0.98	367.59
								0.882143	367.88			0.98	367.91
								0.885714	368.2			0.98	368.23
								0.889286	368.52			0.98	368.55
								0.889286	368.84			0.98	368.87
								0.889286	369.16			0.98	369.19
								0.889286	369.48			0.98	369.51
								0.889286	369.8			0.98	369.83
								0.889286	370.12			0.98	370.15
								0.889286	370.44			0.98	370.47
								0.889286	370.76			0.98	370.79
								0.889286	371.08			0.98	371.11
								0.889286	371.4			0.98	371.43
								0.889286	371.72			0.98	371.75
								0.889286	372.04			0.98	372.06
								0.889286	372.36			0.98	372.38
								0.889286	372.68			0.98	372.7
								0.889286	373			0.98	373.02
								0.889286	373.32			0.98	373.34
								0.889286	373.64			0.98	373.66
								0.889286	373.96			0.98	373.98
								0.889286	374.28			0.98	374.3
								0.892857	374.6			0.98	374.62
								0.892857	374.92			0.98	374.94
								0.892857	375.24			0.99	375.26
								0.892857	375.56			0.99	375.58
								0.892857	375.88			0.99	375.9
								0.892857	376.19			0.99	376.22
								0.892857	376.51			0.99	376.54
								0.892857	376.83			0.99	376.86
								0.892857	377.15			0.99	377.18
								0.892857	377.47			0.99	377.5
								0.892857	377.79			0.99	377.82
								0.892857	378.11			0.99	378.14
								0.892857	378.43			0.99	378.46
								0.892857	378.75			0.99	378.78
								0.896429	379.07			0.99	379.1
								0.896429	379.39			0.99	379.42
								0.896429	379.71			0.99	379.74
								0.896429	380.03			0.99	380.06
								0.896429	380.35			0.99	380.38
								0.896429	380.67			0.99	380.7
								0.896429	380.99			0.99	381.02
								0.9	381.31			0.99	381.34
								0.9	381.63			0.99	381.66
								0.9	381.95			0.99	381.98
								0.9	382.27			0.99	382.3
								0.903571	382.59			0.99	382.62
								0.903571	382.91			0.99	382.94
								0.903571	383.23			0.99	383.26
								0.903571	383.55			0.99	383.58
								0.903571	383.87			0.99	383.9
								0.903571	384.19			0.99	384.22
								0.903571	384.51			0.99	384.54
								0.903571	384.83			0.99	384.86
								0.903571	385.15			0.99	385.18
								0.903571	385.47			0.99	385.5
								0.903571	385.79			0.99	385.82
								0.907143	386.11			0.99	386.14
								0.907143	386.43			0.99	386.46
								0.907143	386.75			0.99	386.78
								0.907143	387.07			1	387.1
								0.907143	387.39			1	387.42
								0.907143	387.71			1	387.74
								0.907143	388.03			1	388.06
								0.907143	388.35			1	388.38
								0.907143	388.67			1	388.7
								0.907143	388.99			1	389.02
								0.907143	389.31			1	389.34
								0.907143	389.63			1	389.66
								0.907143	389.95			1	389.98
								0.907143	390.27			1	390.3
								0.907143	390.59			1	390.62
								0.910714	390.91			1	390.94
								0.910714	391.23			1	391.26
								0.910714	391.55			1	391.58
								0.910714	391.87			1	391.9
								0.907143	392.19			1	392.22
								0.907143	392.51			1	392.54
								0.910714	392.83			1	392.86
								0.910714	393.15			1	393.18
								0.910714	393.47			1	393.5
								0.910714	393.79			1	393.82
								0.910714	394.11			1	394.13
								0.910714	394.43			1	394.45
								0.910714	394.75			1	394.77
								0.910714	395.07			1	395.09
								0.910714	395.39			1	395.41
								0.910714	395.71			1	395.73
								0.910714	396.03			1	396.05
								0.910714	396.35			1	396.37
								0.910714	396.67			1	396.69
								0.910714	396.99			1	397.01
								0.914286	397.31			1	397.33
								0.914286	397.63			1	397.65
								0.914286	397.95			1	397.97
								0.914286	398.27			1	398.29
								0.914286	398.59			1	398.61
								0.914286	398.91			1	398.93
								0.914286	399.23			1	399.25
								0.914286	399.55			1	399.57
								0.914286	399.87			1	399.89
								0.914286	400.19			1	400.21
								0.914286	400.51			1	400.53
								0.914286	400.83			1	400.85
								0.914286	401.15			1	401.17
								0.914286	401.47			1	401.49
								0.914286	401.79			1	401.81
								0.914286	402.11			1	402.13
								0.914286	402.43			1	402.45
								0.914286	402.75			1	402.77
								0.914286	403.07			1	403.09
								0.914286	403.39			1	403.41
								0.914286	403.71			1	403.73
								0.914286	404.03			1	404.05
								0.914286	404.35			1	404.37
								0.914286	404.67			1	404.69
								0.914286	404.99			1	405.01
								0.914286	405.31			1	405.33
								0.914286	405.63			1	405.65
								0.914286	405.95			1	405.97
								0.914286	406.27			1	406.29
								0.914286	406.59			1	406.61
								0.914286	406.91			1	406.93
								0.914286	407.23			1	407.25
								0.917857	407.55			1	407.57
								0.917857	407.87			1	407.89
								0.921429	408.19			1	408.21
								0.921429	408.51			1	408.53
								0.921429	408.83			1	408.85
								0.921429	409.15			1	409.17
								0.921429	409.47			1	409.49
								0.921429	409.79			1	409.81
								0.921429	410.11			1	410.13
								0.925	410.43			1	410.45
								0.925	410.75			1	410.77
								0.925	411.07			1	411.09
								0.925	411.39			1	411.41
								0.925	411.71			1	411.73
								0.925	412.03			1	412.05
								0.925	412.35			1	412.37
								0.925	412.67			1	412.69
								0.925	412.99			1	413.01
								0.925	413.31			1	413.33
								0.925	413.63			1	413.65
								0.925	413.95			1	413.97
								0.925	414.27			1	414.29
								0.925	414.59			1	414.61
								0.925	414.91			1	414.93
								0.928571	415.23			1	415.25
								0.928571	415.55			1	415.57
								0.928571	415.87			1	415.89
								0.928571	416.19			1	416.21
								0.928571	416.51			1	416.53
								0.928571	416.83			1	416.85
								0.928571	417.15			1	417.17
								0.928571	417.47			1	417.49
								0.928571	417.79			1	417.81
								0.928571	418.11			1	418.13
								0.928571	418.43			1	418.45
								0.928571	418.75			1	418.77
								0.932143	419.07			1	419.09
								0.932143	419.39			1	419.41
								0.932143	419.71			1	419.73
								0.932143	420.03			1	420.05
								0.932143	420.35			1	420.37
								0.932143	420.67			1	420.69
								0.932143	420.99			1	421.01
								0.932143	421.31			1	421.33
								0.932143	421.63			1	421.65
								0.935714	421.95			1	421.97
								0.935714	422.27			1	422.29
								0.935714	422.59			1	422.61
								0.935714	422.91			1	422.93
								0.935714	423.23			1	423.25
								0.935714	423.55			1	423.57
								0.935714	423.87			1	423.89
								0.935714	424.19			1	424.21
								0.935714	424.51			1	424.53
								0.939286	424.83			1	424.85
								0.939286	425.15			1	425.17
								0.939286	425.47			1	425.49
								0.939286	425.79			1	425.81
								0.939286	426.11			1	426.13
								0.939286	426.43			1	426.45
								0.939286	426.75			1	426.77
								0.939286	427.07			1	427.09
								0.939286	427.39			1	427.41
								0.939286	427.71			1	427.73
								0.939286	428.03			1	428.05
								0.939286	428.35			1	428.37
								0.939286	428.67			1	428.69
								0.939286	428.99			1	429.01
								0.939286	429.31			1	429.33
								0.939286	429.63			1	429.65
								0.939286	429.95			1	429.97
								0.939286	430.27			1	430.29
								0.939286	430.59			1	430.61
								0.939286	430.91			1	430.93
								0.939286	431.23			1	431.25
								0.939286	431.55			1	431.57
								0.939286	431.87			1	431.89
								0.942857	432.19			1	432.21
								0.942857	432.51			1	432.53
								0.942857	432.83			1	432.85
								0.942857	433.15			1	433.17
								0.946429	433.47			1	433.49
								0.946429	433.79			1	433.81
								0.946429	434.11			1	434.13
								0.946429	434.43			1	434.45
								0.946429	434.75			1	434.77
								0.946429	435.07			1	435.09
								0.946429	435.39			1	435.41
								0.946429	435.71			1	435.73
								0.946429	436.02			1	436.05
								0.946429	436.34			1	436.37
								0.946429	436.66			1	436.69
								0.946429	436.98			1	437.01
								0.946429	437.3			1	437.33
								0.946429	437.62			1	437.65
								0.946429	437.94			1	437.97
								0.946429	438.26			1	438.29
								0.946429	438.58			1	438.61
								0.946429	438.9			1	438.93
								0.946429	439.22			1	439.25
								0.946429	439.54			1	439.57
								0.946429	439.86			1	439.89
								0.946429	440.18			1	440.21
								0.946429	440.5			1	440.53
								0.946429	440.82			1	440.85
								0.946429	441.14			1	441.17
								0.942857	441.46			1	441.49
								0.942857	441.78			1	441.81
								0.946429	442.1			1	442.13
								0.95	442.42			1	442.45
								0.95	442.74			1	442.77
								0.95	443.06			1	443.09
								0.95	443.38			1	443.41
								0.95	443.7			1	443.73
								0.95	444.02			1	444.05
								0.95	444.34			1	444.37
								0.95	444.66			1	444.69
								0.95	444.98			1	445.01
								0.95	445.3			1	445.33
								0.95	445.62			1	445.65
								0.95	445.94			1	445.97
								0.95	446.26			1	446.29
								0.95	446.58			1	446.61
								0.95	446.9			1	446.93
								0.95	447.22			1	447.25
								0.95	447.54			1	447.57
								0.95	447.86			1	447.89
								0.95	448.18			1	448.21
								0.95	448.5			1	448.53
								0.95	448.82			1	448.85
								0.95	449.14			1	449.17
								0.95	449.46			1	449.49
								0.95	449.78			1	449.81
								0.95	450.1			1	450.13
								0.95	450.42			1	450.45
								0.95	450.74			1	450.77
								0.95	451.06			1	451.09
								0.95	451.38			1	451.41
								0.95	451.7			1	451.73
								0.95	452.02			1	452.05
								0.95	452.34			1	452.37
								0.95	452.66			1	452.69
								0.95	452.98			1	453.01
								0.95	453.3			1	453.33
								0.95	453.62			1	453.65
								0.95	453.94			1	453.97
								0.95	454.26			1	454.29
								0.95	454.58			1	454.61
								0.95	454.9			1	454.93
								0.95	455.22			1	455.25
								0.95	455.54			1	455.57
								0.95	455.86			1	455.89
								0.95	456.18			1	456.21
								0.95	456.5			1	456.53
								0.95	456.82			1	456.85
								0.95	457.14			1	457.17
								0.95	457.46			1	457.49
								0.95	457.78			1	457.81
								0.95	458.1			1	458.13
								0.95	458.42			1	458.45
								0.95	458.74			1	458.77
								0.95	459.06			1	459.09
								0.95	459.38			1	459.41
								0.95	459.7			1	459.73
								0.95	460.02			1	460.05
								0.953571	460.34			1	460.37
								0.957143	460.66			1	460.69
								0.957143	460.98			1	461.01
								0.960714	461.3			1	461.33
								0.960714	461.62			1	461.65
								0.960714	461.94			1	461.97
								0.960714	462.26			1	462.29
								0.960714	462.58			1	462.61
								0.960714	462.9			1	462.93
								0.960714	463.22			1	463.25
								0.960714	463.54			1	463.57
								0.960714	463.86			1	463.89
								0.960714	464.18			1	464.21
								0.960714	464.5			1	464.53
								0.960714	464.82			1	464.85
								0.960714	465.14			1	465.17
								0.960714	465.46			1	465.49
								0.960714	465.78			1	465.81
								0.960714	466.1			1	466.13
								0.960714	466.42			1	466.45
								0.960714	466.74			1	466.77
								0.960714	467.06			1	467.09
								0.960714	467.38			1	467.41
								0.960714	467.7			1	467.73
								0.960714	468.02			1	468.05
								0.960714	468.34			1	468.37
								0.960714	468.66			1	468.69
								0.960714	468.98			1	469.01
								0.960714	469.3			1	469.33
								0.960714	469.62			1	469.65
								0.960714	469.94			1	469.97
								0.960714	470.26			1	470.29
								0.960714	470.58			1	470.61
								0.960714	470.9			1	470.93
								0.960714	471.22			1	471.25
								0.957143	471.54			1	471.57
								0.957143	471.86			1	471.89
								0.957143	472.18			1	472.21
								0.957143	472.5			1	472.53
								0.957143	472.82			1	472.85
								0.957143	473.14			1	473.17
								0.957143	473.46			1	473.49
								0.957143	473.78			1	473.81
								0.957143	474.1			1	474.13
								0.957143	474.42			1	474.45
								0.957143	474.74			1	474.77
								0.957143	475.06			1	475.09
								0.957143	475.38			1	475.41
								0.957143	475.7			1	475.73
								0.957143	476.02			1	476.05
								0.957143	476.34			1	476.37
								0.960714	476.66			1	476.69
								0.960714	476.98			1	477.01
								0.960714	477.3			1	477.33
								0.964286	477.62			1	477.65
								0.964286	477.94			1	477.97
								0.964286	478.26			1	478.29
								0.964286	478.58			1	478.61
								0.964286	478.9			1	478.93
								0.964286	479.22			1	479.25
								0.964286	479.54			1	479.57
								0.964286	479.86			1	479.89
								0.964286	480.18			1	480.21
								0.964286	480.5			1	480.53
								0.964286	480.82			1	480.85
								0.964286	481.14			1	481.17
								0.964286	481.46			1	481.49
								0.964286	481.78			1	481.81
								0.964286	482.1			1	482.13
								0.964286	482.42			1	482.45
								0.964286	482.74			1	482.77
								0.964286	483.06			1	483.09
								0.964286	483.38			1	483.41
								0.964286	483.7			1	483.73
								0.964286	484.02			1	484.05
								0.964286	484.34			1	484.37
								0.964286	484.66			1	484.69
								0.964286	484.98			1	485.01
								0.964286	485.3			1	485.33
								0.964286	485.62			1	485.65
								0.964286	485.94			1	485.97
								0.964286	486.26			1	486.29
								0.964286	486.58			1	486.61
								0.964286	486.9			1	486.93
								0.964286	487.22			1	487.25
								0.964286	487.54			1	487.57
								0.964286	487.86			1	487.89
								0.964286	488.18			1	488.21
								0.964286	488.5			1	488.53
								0.964286	488.82			1	488.85
								0.964286	489.14			1	489.17
								0.964286	489.46			1	489.49
								0.964286	489.78			1	489.81
								0.964286	490.1			1	490.13
								0.964286	490.42			1	490.45
								0.964286	490.74			1	490.77
								0.964286	491.06			1	491.09
								0.964286	491.38			1	491.41
								0.964286	491.7			1	491.73
								0.964286	492.02			1	492.05
								0.964286	492.34			1	492.37
								0.964286	492.66			1	492.69
								0.964286	492.98			1	493.01
								0.964286	493.3			1	493.33
								0.967857	493.62			1	493.65
								0.967857	493.94			1	493.97
								0.967857	494.26			1	494.29
								0.967857	494.58			1	494.61
								0.971429	494.9			1	494.93
								0.971429	495.22			1	495.25
								0.971429	495.54			1	495.57
								0.971429	495.86			1	495.89
								0.971429	496.18			1	496.21
								0.971429	496.5			1	496.53
								0.971429	496.82			1	496.85
								0.971429	497.14			1	497.17
								0.971429	497.46			1	497.49
								0.971429	497.78			1	497.81
								0.971429	498.1			1	498.13
								0.971429	498.42			1	498.45
								0.971429	498.74			1	498.77
								0.971429	499.06			1	499.09
								0.971429	499.38			1	499.41
								0.971429	499.7			1	499.73
								0.971429	500.02			1	500.04
								0.971429	500.34			1	500.36
								0.971429	500.66			1	500.68
								0.971429	500.98			1	501
								0.971429	501.3			1	501.32
								0.971429	501.62			1	501.64
								0.971429	501.94			1	501.96
								0.971429	502.25			1	502.28
								0.971429	502.57			1	502.6
								0.971429	502.89			1	502.92
								0.971429	503.21			1	503.24
								0.971429	503.53			1	503.56
								0.971429	503.85			1	503.88
								0.971429	504.17			1	504.2
								0.971429	504.49			1	504.52
								0.971429	504.81			1	504.84
								0.971429	505.13			1	505.16
								0.971429	505.45			1	505.48
								0.971429	505.77			1	505.8
								0.971429	506.09			1	506.12
								0.971429	506.41			1	506.44
								0.971429	506.73			1	506.76
								0.971429	507.05			1	507.08
								0.971429	507.37			1	507.4
								0.971429	507.69			1	507.72
								0.971429	508.01			1	508.04
								0.971429	508.33			1	508.36
								0.971429	508.65			1	508.68
								0.967857	508.97			1	509
								0.967857	509.29			1	509.32
								0.967857	509.61			1	509.64
								0.967857	509.93			1	509.96
								0.967857	510.25			1	510.28
								0.967857	510.57			1	510.6
								0.967857	510.89			1	510.92
								0.967857	511.21			1	511.24
								0.967857	511.53			1	511.56
								0.967857	511.85			1	511.88
								0.967857	512.17			1	512.2
								0.967857	512.49			1	512.52
								0.967857	512.81			1	512.84
								0.967857	513.13			1	513.16
								0.967857	513.45			1	513.48
								0.967857	513.77			1	513.8
								0.967857	514.09			1	514.12
								0.967857	514.41			1	514.44
								0.967857	514.73			1	514.76
								0.967857	515.05			1	515.08
								0.967857	515.37			1	515.4
								0.967857	515.69			1	515.72
								0.967857	516.01			1	516.04
								0.967857	516.33			1	516.36
								0.967857	516.65			1	516.68
								0.967857	516.97			1	517
								0.967857	517.29			1	517.32
								0.967857	517.61			1	517.64
								0.967857	517.93			1	517.96
								0.967857	518.25			1	518.28
								0.967857	518.57			1	518.6
								0.967857	518.89			1	518.92
								0.967857	519.21			1	519.24
								0.967857	519.53			1	519.56
								0.967857	519.85			1	519.88
								0.967857	520.17			1	520.2
								0.967857	520.49			1	520.52
								0.967857	520.81			1	520.84
								0.967857	521.13			1	521.16
								0.967857	521.45			1	521.48
								0.967857	521.77			1	521.8
								0.967857	522.09			1	522.12
								0.967857	522.41			1	522.44
								0.967857	522.73			1	522.76
								0.967857	523.05			1	523.08
								0.967857	523.37			1	523.4
								0.967857	523.69			1	523.72
								0.971429	524.01			1	524.04
								0.971429	524.33			1	524.36
								0.971429	524.65			1	524.68
								0.971429	524.97			1	525
								0.971429	525.29			1	525.32
								0.971429	525.61			1	525.64
								0.971429	525.93			1	525.96
								0.971429	526.25			1	526.28
								0.971429	526.57			1	526.6
								0.971429	526.89			1	526.92
								0.971429	527.21			1	527.24
								0.971429	527.53			1	527.56
								0.971429	527.85			1	527.88
								0.971429	528.17			1	528.2
								0.971429	528.49			1	528.52
								0.971429	528.81			1	528.84
								0.971429	529.13			1	529.16
								0.971429	529.45			1	529.48
								0.971429	529.77			1	529.8
								0.971429	530.09			1	530.12
								0.971429	530.41			1	530.44
								0.975	530.73			1	530.76
								0.975	531.05			1	531.08
								0.975	531.37			1	531.4
								0.975	531.69			1	531.72
								0.975	532.01			1	532.04
								0.975	532.33			1	532.36
								0.975	532.65			1	532.68
								0.975	532.97			1	533
								0.975	533.29			1	533.32
								0.975	533.61			1	533.64
								0.975	533.93			1	533.96
								0.975	534.25			1	534.28
								0.975	534.57			1	534.6
								0.975	534.89			1	534.92
								0.975	535.21			1	535.24
								0.975	535.53			1	535.56
								0.975	535.85			1	535.88
								0.975	536.17			1	536.2
								0.975	536.49			1	536.52
								0.975	536.81			1	536.84
								0.975	537.13			1	537.16
								0.978571	537.45			1	537.48
								0.978571	537.77			1	537.8
								0.978571	538.08			1	538.12
								0.978571	538.4			1	538.44
								0.978571	538.72			1	538.76
								0.978571	539.04			1	539.08
								0.978571	539.36			1	539.4
								0.978571	539.68			1	539.72
								0.978571	540			1	540.04
								0.978571	540.32			1	540.36
								0.978571	540.64			1	540.68
								0.978571	540.96			1	541
								0.978571	541.28			1	541.32
								0.978571	541.6			1	541.64
								0.978571	541.92			1	541.96
								0.978571	542.24			1	542.28
								0.978571	542.56			1	542.6
								0.978571	542.88			1	542.92
								0.978571	543.2			1	543.24
								0.978571	543.52			1	543.56
								0.978571	543.84			1	543.88
								0.978571	544.16			1	544.2
								0.978571	544.48			1	544.52
								0.982143	544.8			1	544.84
								0.982143	545.12			1	545.16
								0.982143	545.44			1	545.48
								0.982143	545.76			1	545.8
								0.982143	546.08			1	546.12
								0.982143	546.4			1	546.44
								0.982143	546.72			1	546.76
								0.982143	547.04			1	547.08
								0.982143	547.36			1	547.4
								0.982143	547.68			1	547.72
								0.982143	548			1	548.04
								0.982143	548.32			1	548.36
								0.982143	548.64			1	548.68
								0.982143	548.96			1	549
								0.982143	549.28			1	549.32
								0.982143	549.6			1	549.64
								0.982143	549.92			1	549.96
								0.982143	550.24			1	550.28
								0.982143	550.56			1	550.6
								0.982143	550.88			1	550.92
								0.985714	551.2			1	551.24
								0.985714	551.52			1	551.56
								0.982143	551.84			1	551.88
								0.982143	552.16			1	552.2
								0.982143	552.48			1	552.52
								0.982143	552.8			1	552.84
								0.982143	553.12			1	553.16
								0.982143	553.44			1	553.48
								0.982143	553.76			1	553.8
								0.982143	554.08			1	554.12
								0.982143	554.4			1	554.44
								0.982143	554.72			1	554.76
								0.982143	555.04			1	555.08
								0.982143	555.36			1	555.4
								0.982143	555.68			1	555.72
								0.982143	556			1	556.04
								0.982143	556.32			1	556.36
								0.982143	556.64			1	556.68
								0.982143	556.96			1	557
								0.982143	557.28			1	557.32
								0.982143	557.6			1	557.64
								0.982143	557.92			1	557.96
								0.982143	558.24			1	558.28
								0.982143	558.56			1	558.6
								0.982143	558.88			1	558.92
								0.982143	559.2			1	559.24
								0.982143	559.52			1	559.56
								0.982143	559.84			1	559.88
								0.982143	560.16			1	560.2
								0.982143	560.48			1	560.52
								0.982143	560.8			1	560.84
								0.982143	561.12			1	561.16
								0.982143	561.44			1	561.48
								0.982143	561.76			1	561.8
								0.982143	562.08			1	562.12
								0.982143	562.4			1	562.44
								0.982143	562.72			1	562.76
								0.982143	563.04			1	563.08
								0.982143	563.36			1	563.4
								0.982143	563.68			1	563.72
								0.982143	564			1	564.04
								0.982143	564.32			1	564.36
								0.982143	564.64			1	564.68
								0.982143	564.96			1	565
								0.982143	565.28			1	565.32
								0.982143	565.6			1	565.64
								0.982143	565.92			1	565.96
								0.982143	566.24			1	566.28
								0.982143	566.56			1	566.6
								0.982143	566.88			1	566.92
								0.982143	567.2			1	567.24
								0.982143	567.52			1	567.56
								0.982143	567.84			1	567.88
								0.982143	568.16			1	568.2
								0.982143	568.48			1	568.52
								0.982143	568.8			1	568.84
								0.982143	569.12			1	569.16
								0.982143	569.44			1	569.48
								0.982143	569.76			1	569.8
								0.982143	570.08			1	570.12
								0.982143	570.4			1	570.44
								0.982143	570.72			1	570.76
								0.982143	571.04			1	571.08
								0.982143	571.36			1	571.4
								0.982143	571.68			1	571.72
								0.978571	572			1	572.04
								0.978571	572.32			1	572.36
								0.978571	572.64			1	572.68
								0.978571	572.96			1	573
								0.978571	573.28			1	573.32
								0.978571	573.6			1	573.64
								0.978571	573.92			1	573.96
								0.978571	574.24			1	574.28
								0.978571	574.56			1	574.6
								0.978571	574.88			1	574.92
								0.978571	575.2			1	575.24
								0.978571	575.52			1	575.56
								0.978571	575.84			1	575.88
								0.978571	576.16			1	576.2
								0.978571	576.48			1	576.52
								0.978571	576.8			1	576.84
								0.978571	577.12			1	577.16
								0.978571	577.44			1	577.48
								0.978571	577.76			1	577.8
								0.978571	578.08			1	578.12
								0.978571	578.4			1	578.44
								0.978571	578.72			1	578.76
								0.978571	579.04			1	579.08
								0.978571	579.36			1	579.4
								0.978571	579.68			1	579.72
								0.978571	580			1	580.04
								0.978571	580.32			1	580.36
								0.978571	580.64			1	580.68
								0.978571	580.96			1	581
								0.978571	581.28			1	581.32
								0.978571	581.6			1	581.64
								0.982143	581.92			1	581.96
								0.982143	582.24			1	582.28
								0.982143	582.56			1	582.6
								0.982143	582.88			1	582.92
								0.982143	583.2			1	583.24
								0.982143	583.52			1	583.56
								0.982143	583.84			1	583.88
								0.982143	584.16			1	584.2
								0.982143	584.48			1	584.52
								0.982143	584.8			1	584.84
								0.982143	585.12			1	585.16
								0.982143	585.44			1	585.48
								0.982143	585.76			1	585.8
								0.982143	586.08			1	586.12
								0.982143	586.4			1	586.44
								0.982143	586.72			1	586.76
								0.982143	587.04			1	587.08
								0.982143	587.36			1	587.4
								0.982143	587.68			1	587.72
								0.982143	588			1	588.04
								0.982143	588.32			1	588.36
								0.982143	588.64			1	588.68
								0.982143	588.96			1	589
								0.982143	589.28			1	589.32
								0.982143	589.6			1	589.64
								0.982143	589.92			1	589.96
								0.982143	590.24			1	590.28
								0.982143	590.56			1	590.6
								0.982143	590.88			1	590.92
								0.982143	591.2			1	591.24
								0.982143	591.52			1	591.56
								0.982143	591.84			1	591.88
								0.982143	592.16			1	592.2
								0.982143	592.48			1	592.52
								0.982143	592.8			1	592.84
								0.982143	593.12			1	593.16
								0.982143	593.44			1	593.48
								0.982143	593.76			1	593.8
								0.982143	594.08			1	594.12
								0.982143	594.4			1	594.44
								0.982143	594.72			1	594.76
								0.982143	595.04			1	595.08
								0.982143	595.36			1	595.4
								0.982143	595.68			1	595.72
								0.982143	596			1	596.04
								0.982143	596.32			1	596.36
								0.982143	596.64			1	596.68
								0.982143	596.96			1	597
								0.982143	597.28			1	597.32
								0.982143	597.6			1	597.64
								0.982143	597.92			1	597.96
								0.982143	598.24			1	598.28
								0.982143	598.56			1	598.6
								0.982143	598.88			1	598.92
								0.982143	599.2			1	599.24
								0.982143	599.52			1	599.56
								0.982143	599.84			1	599.88
								0.982143	600.16			1	600.2
								0.982143	600.48			1	600.52
								0.982143	600.8			1	600.84
								0.982143	601.12			1	601.16
								0.982143	601.44			1	601.48
								0.982143	601.76			1	601.8
								0.982143	602.07			1	602.12
								0.982143	602.39			1	602.44
								0.982143	602.71			1	602.76
								0.982143	603.03			1	603.08
								0.982143	603.35			1	603.4
								0.982143	603.67			1	603.72
								0.982143	603.99			1	604.04
								0.982143	604.31			1	604.36
								0.982143	604.63			1	604.68
								0.982143	604.95			1	605
								0.982143	605.27			1	605.32
								0.982143	605.59			1	605.64
								0.982143	605.91			1	605.96
								0.982143	606.23			1	606.27
								0.982143	606.55			1	606.59
								0.982143	606.87			1	606.91
								0.982143	607.19			1	607.23
								0.982143	607.51			1	607.55
								0.982143	607.83			1	607.87
								0.985714	608.15			1	608.19
								0.985714	608.47			1	608.51
								0.985714	608.79			1	608.83
								0.985714	609.11			1	609.15
								0.985714	609.43			1	609.47
								0.985714	609.75			1	609.79
								0.985714	610.07			1	610.11
								0.985714	610.39			1	610.43
								0.985714	610.71			1	610.75
								0.985714	611.03			1	611.07
								0.985714	611.35			1	611.39
								0.985714	611.67			1	611.71
								0.985714	611.99			1	612.03
								0.985714	612.31			1	612.35
								0.985714	612.63			1	612.67
								0.985714	612.95			1	612.99
								0.985714	613.27			1	613.31
								0.985714	613.59			1	613.63
								0.985714	613.91			1	613.95
								0.985714	614.23			1	614.27
								0.985714	614.55			1	614.59
								0.985714	614.87			1	614.91
								0.985714	615.19			1	615.23
								0.985714	615.51			1	615.55
								0.985714	615.83			1	615.87
								0.985714	616.15			1	616.19
								0.985714	616.47			1	616.51
								0.985714	616.79			1	616.83
								0.985714	617.11			1	617.15
								0.985714	617.43			1	617.47
								0.985714	617.75			1	617.79
								0.985714	618.07			1	618.11
								0.985714	618.39			1	618.43
								0.985714	618.71			1	618.75
								0.985714	619.03			1	619.07
								0.985714	619.35			1	619.39
								0.985714	619.67			1	619.71
								0.985714	619.99			1	620.03
								0.985714	620.31			1	620.35
								0.985714	620.63			1	620.67
								0.985714	620.95			1	620.99
								0.985714	621.27			1	621.31
								0.985714	621.59			1	621.63
								0.985714	621.91			1	621.95
								0.985714	622.23			1	622.27
								0.985714	622.55			1	622.59
								0.985714	622.87			1	622.91
								0.985714	623.19			1	623.23
								0.985714	623.51			1	623.55
								0.985714	623.83			1	623.87
								0.985714	624.15			1	624.19
								0.985714	624.47			1	624.51
								0.985714	624.79			1	624.83
								0.985714	625.11			1	625.15
								0.985714	625.43			1	625.47
								0.985714	625.75			1	625.79
								0.985714	626.07			1	626.11
								0.985714	626.39			1	626.43
								0.985714	626.71			1	626.75
								0.985714	627.03			1	627.07
								0.985714	627.35			1	627.39
								0.985714	627.67			1	627.71
								0.985714	627.99			1	628.03
								0.985714	628.31			1	628.35
								0.985714	628.63			1	628.67
								0.985714	628.95			1	628.99
								0.985714	629.27			1	629.31
								0.985714	629.59			1	629.63
								0.985714	629.91			1	629.95
								0.985714	630.23			1	630.27
								0.985714	630.55			1	630.59
								0.985714	630.87			1	630.91
								0.985714	631.19			1	631.23
								0.985714	631.51			1	631.55
								0.985714	631.83			1	631.87
								0.985714	632.15			1	632.19
								0.985714	632.47			1	632.51
								0.989286	632.79			1	632.83
								0.989286	633.11			1	633.15
								0.989286	633.43			1	633.47
								0.989286	633.75			1	633.79
								0.989286	634.07			1	634.11
								0.989286	634.39			1	634.43
								0.989286	634.71			1	634.75
								0.989286	635.03			1	635.07
								0.989286	635.35			1	635.39
								0.989286	635.67			1	635.71
								0.989286	635.99			1	636.03
								0.989286	636.31			1	636.35
								0.989286	636.63			1	636.67
								0.989286	636.95			1	636.99
								0.989286	637.27			1	637.31
								0.989286	637.59			1	637.63
								0.989286	637.91			1	637.95
								0.989286	638.23			1	638.27
								0.989286	638.55			1	638.59
								0.989286	638.87			1	638.91
								0.989286	639.19			1	639.23
[truncated: 420 more rows]

## Sheet: FIGURE 2
Panel a									Panel b: x,y,errory				Panel C: x,y,errory
FUS LCD			R24			SYSYKRKK3			(WY)\s12				(SYGSYEGS)\s3
0.5668 0.83798883			0.35 0.97765363			0.3453 0.94661701			0 1 0.015625				0 1 0.016260163
0 0.83798883			0.32 0.99317194			0.311 0.96213532			0.039 1.03125 0.015625				0.04377 0.99186992 0.016260163
0.5187 0.86902545			0.27 1.0086903			0.2743 0.97765363			0.078 1.03125 0.015625				0.08754 0.98373984 0.016260163
0.0007 0.86902545			0.392 0.96213532			0.385 0.9310987			0.117 1.03125 0.015625				0.13131 0.97560976 0.016260163
0.4741 0.90006207													0.175082 0.96747967 0.016260163
0.0027 0.90006207			0.38 0.99317194			0.3653 0.9310987
0.4047 0.9310987			0.322 1.0086903			0.331 0.94661701			R\s24
0.0071 0.9310987			0.27 1.0195531			0.286 0.96213532			0 1 0.015625				(SYGESYGSYGEG)\s2
0.3397 0.96213532			0.422 0.97765363			0.411 0.91558038			0.03493 1.015625 0.015625				0 1 0.016260163
0.018 0.96213532									0.06987 1.03125 0.015625				0.04345 0.98373984 0.016260163
0.3 0.97765363									0.1048 1.046875 0.015625				0.0869 0.98373984 0.016260163
0.045 0.97765363													0.13035 0.96747967 0.016260163
0.255 0.99317194													0.1738 0.95934959 0.016260163
0.1057 0.99317194									(SYSYKRKS)\s3
TC									0 1 0.015625
0.185 1									0.0204 1 0.015625				(SYGSYGSYEGEG)\s2
									0.0407 1 0.015625				0 1 0.016260163
													0.043465 0.98373984 0.016260163
													0.08693 0.98373984 0.016260163
									(SYSYKRKK)\s3				0.1304 0.96747967 0.016260163
									0 1 0.015625				0.17386 0.95934959 0.016260163
									0.029133 1 0.015625
									0.05827 0.984375 0.015625
									0.0874 0.96875 0.015625				(SYGKSYGSYGKG)\s2
													0 1 0.016260163
													0.0434 0.98373984 0.016260163
									(PHSY)\s6				0.0868 0.96747967 0.016260163
									0 1 0.015625				0.1302 0.95121951 0.016260163
									0.027118 1 0.015625				0.1736 0.94308943 0.016260163
									0.054236 0.9921875 0.015625
									0.081354 0.984375 0.015625
													(SYGEGYSESYEG)\s3
													0 1 0.016260163
									(SYGSYEGS)\s3				0.045995 0.97560976 0.016260163
									0.0697 0.9765625 0.015625				0.09199 0.95121951 0.016260163
									0.1395 0.921875 0.015625				0.138 0.94308943 0.016260163
													0.184 0.92682927 0.016260163
									(SYGESYGSYGEG)\s2
									0.0692 0.953125 0.015625				(SYGSYYGS)\s3
									0.0346 0.9765625 0.015625				0 1 0.016260163
									0 1 0.015625				0.04558 1 0.016260163
													0.09116 1.0081301 0.016260163
													0.13674 1.0081301 0.016260163
									(SYGSYGSYEGEG)\s2				0.18232 1.0162602 0.016260163
									0.0692 0.96875 0.015625
									0.1385 0.921875 0.015625
													(SYGYSYGSYGYG)\s2
													0 1 0.016260163
									(SYGSYYGS)\s3				0.046 1 0.016260163
									0 1 0.015625				0.092 1.0081301 0.016260163
									0.0363 1.0078125 0.015625				0.138 1.0081301 0.016260163
									0.0726 1.0078125 0.015625				0.184 1.0162602 0.016260163
									(SYGYSYGSYGYG)\s2				(SYSYKRKK)\s3
									0 1 0.015625				0 1 0.016260163
									0.036485 1.0078125 0.015625				0.0823 0.96747967 0.016260163
									0.07297 1.015625 0.015625				0.1646 0.93495935 0.016260163
									(SYSYEEEE)\s3				pure tdp43
									0 1 0.015625				0 1 0.016260163
									0.0425 0.9765625 0.015625
									0.085 0.9296875 0.015625
									pure fus
									0 1 0.015625

## Sheet: FIGURE 3
Panel a								Panel c								Panel b							Panel d
FUS LCD	t	(SYGSYEGS)3	t	(SYGESYGSYGEG)2	t	(SYGSYGSYEGEG)2	t	TDP43 LCD	t	SYGSYEGS)3	t	SYGESYGSYGEG)2	t	SYGKSYGSYGKG)2	t		FUS t1/2	in ns						tdp t1/2	in ns
0	0	0	0	0	0	0	0	0	0.4	0	0.4	0	0.4	0	1.48		only fus	SYSYKRKS3	SYSYKRKK	SYGSYEGS	SYGESYGSYGEG2	SYGSYGSYEGEG2		only tdp	SYSYKRKK	SYGSYEGS	SYGESYGSYGEG2	SYGSYGSYEGEG2	SYGKSYGSYGKG2
0	0.1	0	0.1	0	0.1	0	0.1	0	0.72	0	0.72	0	0.72	0	2.17	s1	548	332	332	612	316	888	s1	575	575	694	1293	1701	447
0	0.11	0	0.11	0	0.11	0	0.11	0	1.04	0	1.04	0	1.04	0	2.5	s2	462	910	463	335	3500	1380	s2	119	573	1178	1187	713	2386
0	0.12	0	0.12	0	0.12	0	0.12	0	1.36	0	1.36	0	1.36	0	3.21	s3	275	890	314	868	1333	764	s3	339	944	792	923	2447	1070
0	0.13	0	0.13	0	0.13	0	0.13	0	1.68	0	1.68	0	1.68	0	3.71	s4	224	824	493	1807	790	3174	s4	455	1790	5500	4622	2090	3816
0	0.14	0	0.14	0	0.14	0	0.14	0	2.31	0	2.31	0	2.31	0	4.58	s5	328	283	678	660	1060	318	s5	315	675	2272	2426	800	2426
0	0.15	0	0.15	0	0.15	0	0.15	0	2.63	0	2.63	0	2.63	0	4.78	s6	705	750	301	2482	1147	378	s6	736	1063	1086	1046	702	307
0	0.16	0	0.16	0	0.16	0	0.16	0	2.95	0	2.95	0	2.95	0	5.52	avg	423.667	664.833	430.167	1127.33	1357.67	1150.33	avg	423.167	936.667	1920.33	1916.17	1408.83	1742
0	0.17	0	0.17	0	0.17	0	0.17	0	3.26	0	3.26	0	3.26	0	6.11
0	0.18	0	0.18	0	0.18	0	0.18	0	3.58	0	3.58	0	3.58	0	6.83
0	0.19	0	0.19	0	0.19	0	0.19	0	3.9	0	3.9	0	3.9	0	7.12
0	0.2	0	0.2	0	0.2	0	0.2	0	4.21	0	4.21	0	4.21	0	7.79
0	0.21	0	0.21	0	0.21	0	0.21	0	4.53	0	4.53	0	4.53	0	8.23
0	0.22	0	0.22	0	0.22	0	0.22	0	4.85	0	4.85	0	4.85	0	9.12	median	395	787	397.5	764	1103.5	826		397	809.5	1132	1240	1250.5	1728
0	0.23	0	0.23	0	0.23	0	0.23	0	5.16	0	5.16	0	5.16	0	9.3	quartile	262.25	319.75	310.75	542.75	671.5	363		266	574.5	767.5	1015.25	710.25	412
0	0.24	0	0.24	0	0.24	0	0.24	0	5.48	0	5.48	0	5.48	0	10.19	quartile	587.25	895	539.25	1975.75	1874.75	1828.5		615.25	1244.75	3079	2975	2179.25	2773.5
0	0.25	0	0.25	0	0.25	0	0.25	0	5.8	0	5.8	0	5.8	0	10.64	max	705	910	678	2482	3500	3174		736	1790	5500	4622	2447	3816
0	0.26	0	0.26	0	0.26	0	0.26	0	6.11	0	6.11	0	6.11	0	11.33	min	224	283	301	335	316	318		119	573	694	923	702	307
0	0.27	0	0.27	0	0.27	0	0.27	0	6.43	0	6.43	0	6.43	0	11.65
0	0.28	0	0.28	0	0.28	0	0.28	0	6.75	0	6.75	0	6.75	0	12.32
0	0.29	0	0.29	0	0.29	0	0.29	0	7.06	0	7.06	0	7.06	0	12.94
0	0.3	0	0.3	0	0.3	0	0.3	0	7.38	0	7.38	0	7.38	0	13.67
0	0.31	0	0.31	0	0.31	0	0.31	0	7.7	0	7.7	0	7.7	0	13.94
0	0.32	0	0.32	0	0.32	0	0.32	0	8.01	0	8.01	0	8.01	0	14.75
0	0.33	0	0.33	0	0.33	0	0.33	0	8.33	0	8.33	0	8.33	0	15.29
0	0.34	0	0.34	0	0.34	0	0.34	0	8.65	0	8.65	0	8.65	0	15.97
0	0.35	0	0.35	0	0.35	0	0.35	0	8.97	0	8.97	0	8.97	0	16.37
0	0.36	0	0.36	0	0.36	0	0.36	0	9.28	0	9.28	0	9.28	0	17
0	0.37	0	0.37	0	0.37	0	0.37	0	9.6	0	9.6	0	9.6	0	17.48
0	0.38	0	0.38	0	0.38	0	0.38	0	9.92	0	9.92	0	9.92	0	18.4
0	0.39	0	0.39	0	0.39	0	0.39	0	10.23	0	10.23	0	10.23	0	18.49
0	0.4	0	0.4	0	0.4	0	0.4	0	10.55	0	10.55	0	10.55	0	19.42
0	0.41	0	0.41	0	0.41	0	0.41	0	10.87	0	10.87	0	10.87	0	19.84
0	0.42	0	0.42	0	0.42	0	0.42	0	11.19	0	11.19	0	11.19	0	20.51
0	0.43	0	0.43	0	0.43	0	0.43	0	11.51	0	11.51	0	11.51	0	20.92
0	0.44	0	0.44	0	0.44	0	0.44	0	11.83	0	11.83	0	11.83	0	21.58
0	0.45	0	0.45	0	0.45	0	0.45	0	12.15	0	12.15	0	12.15	0	22.13
0	0.46	0	0.46	0	0.46	0	0.46	0	12.47	0	12.47	0	12.47	0	22.94
0	0.47	0	0.47	0	0.47	0	0.47	0	12.79	0	12.79	0	12.79	0	23.2
0	0.48	0	0.48	0	0.48	0	0.48	0	13.11	0	13.11	0	13.11	0	23.96
0	0.49	0	0.49	0	0.49	0	0.49	0	13.43	0	13.43	0	13.43	0	24.56
0	0.5	0	0.5	0	0.5	0	0.5	0	13.75	0	13.75	0	13.75	0	25.22
0	0.51	0	0.51	0	0.51	0	0.51	0	14.07	0	14.07	0	14.07	0	25.51
0	0.52	0	0.52	0	0.52	0	0.52	0	14.39	0	14.39	0	14.39	0	26.23
0	0.53	0	0.53	0	0.53	0	0.53	0	14.71	0	14.71	0	14.71	0	26.71
0	0.54	0	0.54	0	0.54	0	0.54	0	15.03	0	15.03	0	15.03	0	27.61
0	0.55	0	0.55	0	0.55	0	0.55	0	15.35	0	15.35	0	15.35	0	27.74
0	0.56	0	0.56	0	0.56	0	0.56	0	15.67	0	15.67	0	15.67	0	28.66
0	0.57	0	0.57	0	0.57	0	0.57	0	15.99	0	15.99	0	15.99	0	29.14
0	0.58	0	0.58	0	0.58	0	0.58	0	16.31	0	16.31	0	16.31	0	29.77
0	0.59	0	0.59	0	0.59	0	0.59	0	16.63	0	16.63	0	16.63	0	30.08
0	0.6	0	0.6	0	0.6	0	0.6	0	16.95	0	16.95	0	16.95	0	30.77
0	0.61	0	0.61	0	0.61	0	0.61	0	17.27	0	17.27	0	17.27	0	31.39
0	0.62	0	0.62	0	0.62	0	0.62	0	17.59	0	17.59	0	17.59	0	32.17
0	0.63	0	0.63	0	0.63	0	0.63	0	17.91	0	17.91	0	17.91	0	32.38
0	0.64	0	0.64	0	0.64	0	0.64	0	18.23	0	18.23	0	18.23	0	33.2
0	0.65	0	0.65	0	0.65	0	0.65	0	18.55	0	18.55	0	18.55	0	33.73
0	0.66	0	0.66	0	0.66	0	0.66	0	18.87	0	18.87	0	18.87	0	34.42
0	0.67	0	0.67	0	0.67	0	0.67	0	19.19	0	19.19	0	19.19	0	34.81
0	0.68	0	0.68	0	0.68	0	0.68	0	19.51	0	19.51	0	19.51	0	35.5
0	0.69	0	0.69	0	0.69	0	0.69	0	19.83	0	19.83	0	19.83	0	35.95
0	0.7	0	0.7	0	0.7	0	0.7	0	20.15	0	20.15	0	20.15	0	36.85
0	0.71	0	0.71	0	0.71	0	0.71	0	20.47	0	20.47	0	20.47	0	36.92
0	0.72	0	0.72	0	0.72	0	0.72	0	20.79	0	20.79	0	20.79	0	37.84
0	0.73	0	0.73	0	0.73	0	0.73	0	21.11	0	21.11	0	21.11	0	38.27
0	0.74	0	0.74	0	0.74	0	0.74	0	21.43	0	21.43	0	21.43	0	38.99
0	0.75	0	0.75	0	0.75	0	0.75	0	21.75	0	21.75	0	21.75	0	39.35
0	0.76	0	0.76	0	0.76	0	0.76	0	22.07	0	22.07	0	22.07	0	40.07
0	0.77	0	0.77	0	0.77	0	0.77	0	22.39	0	22.39	0	22.39	0	40.57
0	0.78	0	0.78	0	0.78	0	0.78	0	22.71	0	22.71	0	22.71	0	41.42
0	0.79	0	0.79	0	0.79	0	0.79	0	23.03	0	23.03	0	23.03	0	41.62
0	0.8	0	0.8	0	0.8	0	0.8	0	23.35	0	23.35	0	23.35	0	42.38
0	0.81	0	0.81	0	0.81	0	0.81	0	23.67	0	23.67	0	23.67	0	43
0	0.82	0	0.82	0	0.82	0	0.82	0	23.99	0	23.99	0	23.99	0	43.72
0	0.83	0	0.83	0	0.83	0	0.83	0	24.31	0	24.31	0	24.31	0	44
0	0.84	0	0.84	0	0.84	0	0.84	0	24.63	0	24.63	0	24.63	0	44.66
0	0.85	0	0.85	0	0.85	0	0.85	0	24.95	0	24.95	0	24.95	0	45.13
0	0.86	0	0.86	0	0.86	0	0.86	0	25.27	0	25.27	0	25.27	0	46.03
0	0.87	0	0.87	0	0.87	0	0.87	0	25.59	0	25.59	0	25.59	0	46.16
0	0.88	0	0.88	0	0.88	0	0.88	0	25.91	0	25.91	0	25.91	0	47.09
0	0.89	0	0.89	0	0.89	0	0.89	0	26.23	0	26.23	0	26.23	0	47.56
0	0.9	0	0.9	0	0.9	0	0.9	0	26.55	0	26.55	0	26.55	0	48.26
0	0.91	0	0.91	0	0.91	0	0.91	0	26.87	0	26.87	0	26.87	0	48.58
0	0.92	0	0.92	0	0.92	0	0.92	0	27.19	0	27.19	0	27.19	0	49.21
0	0.93	0	0.93	0	0.93	0	0.93	0	27.51	0	27.51	0	27.51	0	49.81
0	0.94	0	0.94	0	0.94	0	0.94	0	27.83	0	27.83	0	27.83	0	50.6
0	0.95	0	0.95	0	0.95	0	0.95	0	28.15	0	28.15	0	28.15	0	50.83
0	0.96	0	0.96	0	0.96	0	0.96	0	28.47	0	28.47	0	28.47	0	51.64
0	0.97	0	0.97	0	0.97	0	0.97	0	28.79	0	28.79	0	28.79	0	52.22
0	0.98	0	0.98	0	0.98	0	0.98	0	29.11	0	29.11	0	29.11	0	52.85
0	0.99	0	0.99	0	0.99	0	0.99	0	29.43	0	29.43	0	29.43	0	53.26
0	1	0	1	0	1	0	1	0	29.75	0	29.75	0	29.75	0	53.93
0	1.01	0	1.01	0	1.01	0	1.01	0	30.07	0	30.07	0	30.07	0	54.38
0	1.02	0	1.02	0	1.02	0	1.02	0	30.39	0	30.39	0	30.39	0	55.28
0	1.03	0	1.03	0	1.03	0	1.03	0	30.71	0	30.71	0	30.71	0	55.39
0	1.04	0	1.04	0	1.04	0	1.04	0	31.03	0	31.03	0	31.03	0	56.29
0	1.05	0	1.05	0	1.05	0	1.05	0	31.35	0	31.35	0	31.35	0	56.77
0	1.06	0	1.06	0	1.06	0	1.06	0	31.67	0	31.67	0	31.67	0	57.41
0	1.07	0	1.07	0	1.07	0	1.07	0	31.99	0	31.99	0	31.99	0	57.82
0	1.08	0	1.08	0	1.08	0	1.08	0	32.31	0	32.31	0	32.31	0	58.49
0	1.09	0	1.09	0	1.09	0	1.09	0	32.63	0	32.63	0	32.63	0	59.03
0	1.1	0	1.1	0	1.1	0	1.1	0	32.95	0	32.95	0	32.95	0	59.84
0	1.11	0	1.11	0	1.11	0	1.11	0	33.27	0	33.27	0	33.27	0	60.11
0	1.12	0	1.12	0	1.12	0	1.12	0	33.59	0	33.59	0	33.59	0	60.86
0	1.13	0	1.13	0	1.13	0	1.13	0	33.91	0	33.91	0	33.91	0	61.46
0	1.14	0	1.14	0	1.14	0	1.14	0	34.23	0	34.23	0	34.23	0	62.14
0	1.15	0	1.15	0	1.15	0	1.15	0	34.55	0	34.55	0	34.55	0	62.44
0	1.16	0	1.16	0	1.16	0	1.16	0	34.87	0	34.87	0	34.87	0	63.16
0	1.17	0	1.17	0	1.17	0	1.17	0	35.19	0	35.19	0	35.19	0	63.58
0	1.18	0	1.18	0	1.18	0	1.18	0	35.51	0	35.51	0	35.51	0	64.51
0	1.19	0	1.19	0	1.19	0	1.19	0	35.83	0	35.83	0	35.83	0	64.66
0	1.2	0	1.2	0	1.2	0	1.2	0	36.15	0	36.15	0	36.15	0	65.59
0	1.21	0	1.21	0	1.21	0	1.21	0	36.47	0	36.47	0	36.47	0	66.01
0	1.22	0	1.22	0	1.22	0	1.22	0	36.79	0	36.79	0	36.79	0	66.68
0	1.23	0	1.23	0	1.23	0	1.23	0	37.11	0	37.11	0	37.11	0	67
0	1.24	0	1.24	0	1.24	0	1.24	0	37.43	0	37.43	0	37.43	0	67.7
0	1.25	0	1.25	0	1.25	0	1.25	0	37.75	0	37.75	0	37.75	0	68.3
0	1.26	0	1.26	0	1.26	0	1.26	0	38.07	0	38.07	0	38.07	0	69.05
0	1.27	0	1.27	0	1.27	0	1.27	0	38.39	0	38.39	0	38.39	0	69.25
0	1.28	0	1.28	0	1.28	0	1.28	0	38.71	0	38.71	0	38.71	0	70.13
0	1.29	0	1.29	0	1.29	0	1.29	0	39.03	0	39.03	0	39.03	0	70.64
0	1.3	0	1.3	0	1.3	0	1.3	0	39.35	0	39.35	0	39.35	0	71.35
0	1.31	0	1.31	0	1.31	0	1.31	0	39.67	0	39.67	0	39.67	0	71.68
0	1.32	0	1.32	0	1.32	0	1.32	0	39.99	0	39.99	0	39.99	0	72.4
0	1.33	0	1.33	0	1.33	0	1.33	0	40.31	0	40.31	0	40.31	0	72.88
0	1.34	0	1.34	0	1.34	0	1.34	0	40.63	0	40.63	0	40.63	0	73.78
0	1.35	0	1.35	0	1.35	0	1.35	0	40.95	0	40.95	0	40.95	0	73.82
0	1.36	0	1.36	0	1.36	0	1.36	0	41.27	0	41.27	0	41.27	0	74.72
0	1.37	0	1.37	0	1.37	0	1.37	0	41.59	0	41.59	0	41.59	0	75.19
0	1.38	0	1.38	0	1.38	0	1.38	0	41.91	0	41.91	0	41.91	0	75.91
0	1.39	0	1.39	0	1.39	0	1.39	0	42.23	0	42.23	0	42.23	0	76.25
0	1.4	0	1.4	0	1.4	0	1.4	0	42.55	0	42.55	0	42.55	0	76.94
0	1.41	0	1.41	0	1.41	0	1.41	0	42.87	0	42.87	0	42.87	0	77.47
0	1.42	0	1.42	0	1.42	0	1.42	0	43.19	0	43.19	0	43.19	0	78.34
0	1.43	0	1.43	0	1.43	0	1.43	0	43.51	0	43.51	0	43.51	0	78.55
0	1.44	0	1.44	0	1.44	0	1.44	0	43.83	0	43.83	0	43.83	0	79.28
0	1.45	0	1.45	0	1.45	0	1.45	0	44.15	0	44.15	0	44.15	0	79.9
0	1.46	0	1.46	0	1.46	0	1.46	0	44.47	0	44.47	0	44.47	0	80.59
0	1.47	0	1.47	0	1.47	0	1.47	0	44.79	0	44.79	0	44.79	0	80.9
0	1.48	0	1.48	0	1.48	0	1.48	0	45.11	0	45.11	0	45.11	0	81.58
0	1.49	0	1.49	0	1.49	0	1.49	0	45.43	0	45.43	0	45.43	0	82.01
0	1.5	0	1.5	0	1.5	0	1.5	0	45.75	0	45.75	0	45.75	0	82.93
0	1.51	0	1.51	0	1.51	0	1.51	0	46.07	0	46.07	0	46.07	0	83.09
0	1.52	0	1.52	0	1.52	0	1.52	0	46.39	0	46.39	0	46.39	0	84.01
0	1.53	0	1.53	0	1.53	0	1.53	0	46.71	0	46.71	0	46.71	0	84.44
0	1.54	0	1.54	0	1.54	0	1.54	0	47.03	0	47.03	0	47.03	0	85.16
0	1.55	0	1.55	0	1.55	0	1.55	0	47.35	0	47.35	0	47.35	0	85.45
0	1.56	0	1.56	0	1.56	0	1.56	0	47.67	0	47.67	0	47.67	0	86.12
0	1.57	0	1.57	0	1.57	0	1.57	0	47.99	0	47.99	0	47.99	0	86.74
0	1.58	0	1.58	0	1.58	0	1.58	0	48.31	0	48.31	0	48.31	0	87.47
0	1.59	0	1.59	0	1.59	0	1.59	0	48.63	0	48.63	0	48.63	0	87.74
0	1.6	0	1.6	0	1.6	0	1.6	0	48.95	0	48.95	0	48.95	0	88.55
0	1.61	0	1.61	0	1.61	0	1.61	0	49.27	0	49.27	0	49.27	0	89.09
0	1.62	0	1.62	0	1.62	0	1.62	0	49.59	0	49.59	0	49.59	0	89.77
0	1.63	0	1.63	0	1.63	0	1.63	0	49.91	0	49.91	0	49.91	0	90.17
0	1.64	0	1.64	0	1.64	0	1.64	0	50.23	0	50.23	0	50.23	0	90.83
0	1.65	0	1.65	0	1.65	0	1.65	0	50.55	0	50.55	0	50.55	0	91.3
0	1.66	0	1.66	0	1.66	0	1.66	0	50.87	0	50.87	0	50.87	0	92.2
0	1.67	0	1.67	0	1.67	0	1.67	0	51.19	0	51.19	0	51.19	0	92.32
0	1.68	0	1.68	0	1.68	0	1.68	0	51.51	0	51.51	0	51.51	0	93.22
0	1.69	0	1.69	0	1.69	0	1.69	0	51.83	0	51.83	0	51.83	0	93.67
0	1.7	0	1.7	0	1.7	0	1.7	0	52.15	0	52.15	0	52.15	0	94.34
0	1.71	0	1.71	0	1.71	0	1.71	0	52.47	0	52.47	0	52.47	0	94.75
0	1.72	0	1.72	0	1.72	0	1.72	0	52.79	0	52.79	0	52.79	0	95.38
0	1.73	0	1.73	0	1.73	0	1.73	0	53.11	0	53.11	0	53.11	0	95.96
0	1.74	0	1.74	0	1.74	0	1.74	0	53.43	0	53.43	0	53.43	0	96.77
0	1.75	0	1.75	0	1.75	0	1.75	0	53.75	0	53.75	0	53.75	0	97
0	1.76	0	1.76	0	1.76	0	1.76	0	54.07	0	54.07	0	54.07	0	97.78
0	1.77	0	1.77	0	1.77	0	1.77	0	54.39	0	54.39	0	54.39	0	98.39
0	1.78	0	1.78	0	1.78	0	1.78	0	54.71	0	54.71	0	54.71	0	99.02
0	1.79	0	1.79	0	1.79	0	1.79	0	55.03	0	55.03	0	55.03	0	99.34
0	1.8	0	1.8	0	1.8	0	1.8	0	55.35	0	55.35	0	55.35	0	100.03
0	1.81	0	1.81	0	1.81	0	1.81	0	55.67	0	55.67	0	55.67	0	100.51
0	1.82	0	1.82	0	1.82	0	1.82	0	55.99	0	55.99	0	55.99	0	101.42
0	1.83	0	1.83	0	1.83	0	1.83	0	56.31	0	56.31	0	56.31	0	101.56
0	1.84	0	1.84	0	1.84	0	1.84	0	56.63	0	56.63	0	56.63	0	102.45
0	1.85	0	1.85	0	1.85	0	1.85	0	56.95	0	56.95	0	56.95	0	102.93
0	1.86	0	1.86	0	1.86	0	1.86	0	57.27	0	57.27	0	57.27	0	103.57
0	1.87	0	1.87	0	1.87	0	1.87	0	57.59	0	57.59	0	57.59	0	103.87
0	1.88	0	1.88	0	1.88	0	1.88	0	57.91	0	57.91	0	57.91	0	104.59
0	1.89	0	1.89	0	1.89	0	1.89	0	58.23	0	58.23	0	58.23	0	105.19
0	1.9	0	1.9	0	1.9	0	1.9	0	58.55	0	58.55	0	58.55	0	105.96
0	1.91	0	1.91	0	1.91	0	1.91	0	58.87	0	58.87	0	58.87	0	106.17
0	1.92	0	1.92	0	1.92	0	1.92	0	59.19	0	59.19	0	59.19	0	107.02
0	1.93	0	1.93	0	1.93	0	1.93	0	59.51	0	59.51	0	59.51	0	107.52
0	1.94	0	1.94	0	1.94	0	1.94	0	59.83	0	59.83	0	59.83	0	108.24
0	1.95	0	1.95	0	1.95	0	1.95	0	60.15	0	60.15	0	60.15	0	108.6
0	1.96	0	1.96	0	1.96	0	1.96	0	60.47	0	60.47	0	60.47	0	109.32
0	1.97	0	1.97	0	1.97	0	1.97	0	60.79	0	60.79	0	60.79	0	109.74
0	1.98	0	1.98	0	1.98	0	1.98	0	61.11	0	61.11	0	61.11	0	110.67
0	1.99	0	1.99	0	1.99	0	1.99	0	61.43	0	61.43	0	61.43	0	110.73
0	0.02	0	0.02	0	0.02	0	0.02	0	61.75	0	61.75	0	61.75	0	111.63
0	2	0	2	0	2	0	2	0	62.07	0	62.07	0	62.07	0	112.08
0	2.01	0	2.01	0	2.01	0	2.01	0	62.39	0	62.39	0	62.39	0	112.78
0	2.02	0	2.02	0	2.02	0	2.02	0	62.71	0	62.71	0	62.71	0	113.16
0	2.03	0	2.03	0	2.03	0	2.03	0	63.03	0	63.03	0	63.03	0	113.86
0	2.04	0	2.04	0	2.04	0	2.04	0	63.35	0	63.35	0	63.35	0	114.37
0	2.05	0	2.05	0	2.05	0	2.05	0	63.67	0	63.67	0	63.67	0	115.21
0	2.06	0	2.06	0	2.06	0	2.06	0	63.99	0	63.99	0	63.99	0	115.41
0	2.07	0	2.07	0	2.07	0	2.07	0	64.31	0	64.31	0	64.31	0	116.2
0	2.08	0	2.08	0	2.08	0	2.08	0	64.63	0	64.63	0	64.63	0	116.8
0	2.09	0	2.09	0	2.09	0	2.09	0	64.95	0	64.95	0	64.95	0	117.51
0	2.1	0	2.1	0	2.1	0	2.1	0	65.27	0	65.27	0	65.27	0	117.82
0	2.11	0	2.11	0	2.11	0	2.11	0	65.59	0	65.59	0	65.59	0	118.45
0	2.12	0	2.12	0	2.12	0	2.12	0	65.91	0	65.91	0	65.91	0	118.92
0	2.13	0	2.13	0	2.13	0	2.13	0	66.23	0	66.23	0	66.23	0	119.85
0	2.14	0	2.14	0	2.14	0	2.14	0	66.55	0	66.55	0	66.55	0	119.98
0	2.15	0	2.15	0	2.15	0	2.15	0	66.87	0	66.87	0	66.87	0	120.88
0	2.16	0	2.16	0	2.16	0	2.16	0	67.19	0	67.19	0	67.19	0	121.35
0	2.17	0	2.17	0	2.17	0	2.17	0	67.51	0	67.51	0	67.51	0	122.07
0	2.18	0	2.18	0	2.18	0	2.18	0	67.83	0	67.83	0	67.83	0	122.37
0	2.19	0	2.19	0	2.19	0	2.19	0	68.15	0	68.15	0	68.15	0	123.01
0	2.2	0	2.2	0	2.2	0	2.2	0	68.47	0	68.47	0	68.47	0	123.63
0	2.21	0	2.21	0	2.21	0	2.21	0	68.79	0	68.79	0	68.79	0	124.39
0	2.22	0	2.22	0	2.22	0	2.22	0	69.11	0	69.11	0	69.11	0	124.63
0	2.23	0	2.23	0	2.23	0	2.23	0	69.43	0	69.43	0	69.43	0	125.44
0	2.24	0	2.24	0	2.24	0	2.24	0	69.75	0	69.75	0	69.75	0	126.01
0	2.25	0	2.25	0	2.25	0	2.25	0	70.07	0	70.07	0	70.07	0	126.66
0	2.26	0	2.26	0	2.26	0	2.26	0	70.39	0	70.39	0	70.39	0	127.06
0	2.27	0	2.27	0	2.27	0	2.27	0	70.71	0	70.71	0	70.71	0	127.74
0	2.28	0	2.28	0	2.28	0	2.28	0	71.03	0	71.03	0	71.03	0	128.17
0	2.29	0	2.29	0	2.29	0	2.29	0	71.35	0	71.35	0	71.35	0	129.09
0	2.3	0	2.3	0	2.3	0	2.3	0	71.67	0	71.67	0	71.67	0	129.18
0	2.31	0	2.31	0	2.31	0	2.31	0	71.99	0	71.99	0	71.99	0	130.11
0	2.32	0	2.32	0	2.32	0	2.32	0	72.31	0	72.31	0	72.31	0	130.57
0	2.33	0	2.33	0	2.33	0	2.33	0	72.63	0	72.63	0	72.63	0	131.2
0	2.34	0	2.34	0	2.34	0	2.34	0	72.95	0	72.95	0	72.95	0	131.61
0	2.35	0	2.35	0	2.35	0	2.35	0	73.27	0	73.27	0	73.27	0	132.28
0	2.36	0	2.36	0	2.36	0	2.36	0	73.59	0	73.59	0	73.59	0	132.82
0	2.37	0	2.37	0	2.37	0	2.37	0	73.91	0	73.91	0	73.91	0	133.63
0	2.38	0	2.38	0	2.38	0	2.38	0	74.23	0	74.23	0	74.23	0	133.9
0	2.39	0	2.39	0	2.39	0	2.39	0	74.55	0	74.55	0	74.55	0	134.65
0	2.4	0	2.4	0	2.4	0	2.4	0	74.87	0	74.87	0	74.87	0	135.25
0	2.41	0	2.41	0	2.41	0	2.41	0	75.19	0	75.19	0	75.19	0	135.93
0	2.42	0	2.42	0	2.42	0	2.42	0	75.51	0	75.51	0	75.51	0	136.24
0	2.43	0	2.43	0	2.43	0	2.43	0	75.83	0	75.83	0	75.83	0	136.95
0	2.44	0	2.44	0	2.44	0	2.44	0	76.15	0	76.15	0	76.15	0	137.4
0	2.45	0	2.45	0	2.45	0	2.45	0	76.47	0	76.47	0	76.47	0	138.3
0	2.46	0	2.46	0	2.46	0	2.46	0	76.79	0	76.79	0	76.79	0	138.48
0	2.47	0	2.47	0	2.47	0	2.47	0	77.11	0	77.11	0	77.11	0	139.38
0	2.48	0	2.48	0	2.48	0	2.48	0	77.43	0	77.43	0	77.43	0	139.83
0	2.49	0	2.49	0	2.49	0	2.49	0	77.75	0	77.75	0	77.75	0	140.5
0	2.5	0	2.5	0	2.5	0	2.5	0	78.07	0	78.07	0	78.07	0	140.79
0	2.51	0	2.51	0	2.51	0	2.51	0	78.39	0	78.39	0	78.39	0	141.51
0	2.52	0	2.52	0	2.52	0	2.52	0	78.71	0	78.71	0	78.71	0	142.12
0	2.53	0	2.53	0	2.53	0	2.53	0	79.03	0	79.03	0	79.03	0	142.86
0	2.54	0	2.54	0	2.54	0	2.54	0	79.35	0	79.35	0	79.35	0	143.07
0	2.55	0	2.55	0	2.55	0	2.55	0	79.67	0	79.67	0	79.67	0	143.94
0	2.56	0	2.56	0	2.56	0	2.56	0	79.99	0	79.99	0	79.99	0	144.43
0	2.57	0	2.57	0	2.57	0	2.57	0	80.31	0	80.31	0	80.31	0	145.15
0	2.58	0	2.58	0	2.58	0	2.58	0	80.63	0	80.63	0	80.63	0	145.5
0	2.59	0	2.59	0	2.59	0	2.59	0	80.95	0	80.95	0	80.95	0	146.19
0	2.6	0	2.6	0	2.6	0	2.6	0	81.27	0	81.27	0	81.27	0	146.67
0	2.61	0	2.61	0	2.61	0	2.61	0	81.59	0	81.59	0	81.59	0	147.58
0	2.62	0	2.62	0	2.62	0	2.62	0	81.91	0	81.91	0	81.91	0	147.61
0	2.63	0	2.63	0	2.63	0	2.63	0	82.23	0	82.23	0	82.23	0	148.53
0	2.64	0	2.64	0	2.64	0	2.64	0	82.55	0	82.55	0	82.55	0	149.01
0	2.65	0	2.65	0	2.65	0	2.65	0	82.87	0	82.87	0	82.87	0	149.7
0	2.66	0	2.66	0	2.66	0	2.66	0	83.19	0	83.19	0	83.19	0	150.04
0	2.67	0	2.67	0	2.67	0	2.67	0	83.51	0	83.51	0	83.51	0	150.76
0	2.68	0	2.68	0	2.68	0	2.68	0	83.83	0	83.83	0	83.83	0	151.26
0	2.69	0	2.69	0	2.69	0	2.69	0	84.15	0	84.15	0	84.15	0	152.13
0	2.7	0	2.7	0	2.7	0	2.7	0	84.47	0	84.47	0	84.47	0	152.34
0	2.71	0	2.71	0	2.71	0	2.71	0	84.79	0	84.79	0	84.79	0	153.07
0	2.72	0	2.72	0	2.72	0	2.72	0	85.11	0	85.11	0	85.11	0	153.69
0	2.73	0	2.73	0	2.73	0	2.73	0	85.43	0	85.43	0	85.43	0	154.41
0	2.74	0	2.74	0	2.74	0	2.74	0	85.75	0	85.75	0	85.75	0	154.69
0	2.75	0	2.75	0	2.75	0	2.75	0	86.07	0	86.07	0	86.07	0	155.37
0	2.76	0	2.76	0	2.76	0	2.76	0	86.39	0	86.39	0	86.39	0	155.82
0	2.77	0	2.77	0	2.77	0	2.77	0	86.71	0	86.71	0	86.71	0	156.72
0	2.78	0	2.78	0	2.78	0	2.78	0	87.03	0	87.03	0	87.03	0	156.9
0	2.79	0	2.79	0	2.79	0	2.79	0	87.35	0	87.35	0	87.35	0	157.8
0	2.8	0	2.8	0	2.8	0	2.8	0	87.67	0	87.67	0	87.67	0	158.25
0	2.81	0	2.81	0	2.81	0	2.81	0	87.99	0	87.99	0	87.99	0	158.95
0	2.82	0	2.82	0	2.82	0	2.82	0	88.31	0	88.31	0	88.31	0	159.27
0	2.83	0	2.83	0	2.83	0	2.83	0	88.63	0	88.63	0	88.63	0	159.94
0	2.84	0	2.84	0	2.84	0	2.84	0	88.95	0	88.95	0	88.95	0	160.54
0	2.85	0	2.85	0	2.85	0	2.85	0	89.27	0	89.27	0	89.27	0	161.29
0	2.86	0	2.86	0	2.86	0	2.86	0	89.59	0	89.59	0	89.59	0	161.56
0	2.87	0	2.87	0	2.87	0	2.87	0	89.91	0	89.91	0	89.91	0	162.37
0	2.88	0	2.88	0	2.88	0	2.88	0	90.23	0	90.23	0	90.23	0	162.91
0	2.89	0	2.89	0	2.89	0	2.89	0	90.55	0	90.55	0	90.55	0	163.59
0	2.9	0	2.9	0	2.9	0	2.9	0	90.87	0	90.87	0	90.87	0	163.99
0	2.91	0	2.91	0	2.91	0	2.91	0	91.19	0	91.19	0	91.19	0	164.62
0	2.92	0	2.92	0	2.92	0	2.92	0	91.51	0	91.51	0	91.51	0	165.09
0	2.93	0	2.93	0	2.93	0	2.93	0	91.83	0	91.83	0	91.83	0	166.02
0	2.94	0	2.94	0	2.94	0	2.94	0	92.15	0	92.15	0	92.15	0	166.11
0	2.95	0	2.95	0	2.95	0	2.95	0	92.47	0	92.47	0	92.47	0	167.02
0	2.96	0	2.96	0	2.96	0	2.96	0	92.79	0	92.79	0	92.79	0	167.46
0	2.97	0	2.97	0	2.97	0	2.97	0	93.11	0	93.11	0	93.11	0	168.13
0	2.98	0	2.98	0	2.98	0	2.98	0	93.43	0	93.43	0	93.43	0	168.54
0	2.99	0	2.99	0	2.99	0	2.99	0	93.75	0	93.75	0	93.75	0	169.18
0	0.03	0	0.03	0	0.03	0	0.03	0	94.07	0	94.07	0	94.07	0	169.75
0	3	0	3	0	3	0	3	0	94.39	0	94.39	0	94.39	0	170.56
0	3.01	0	3.01	0	3.01	0	3.01	0	94.71	0	94.71	0	94.71	0	170.8
0	3.02	0	3.02	0	3.02	0	3.02	0	95.03	0	95.03	0	95.03	0	171.57
0	3.03	0	3.03	0	3.03	0	3.03	0	95.35	0	95.35	0	95.35	0	172.18
0	3.04	0	3.04	0	3.04	0	3.04	0	95.67	0	95.67	0	95.67	0	172.83
0	3.05	0	3.05	0	3.05	0	3.05	0	95.99	0	95.99	0	95.99	0	173.13
0	3.06	0	3.06	0	3.06	0	3.06	0	96.31	0	96.31	0	96.31	0	173.85
0	3.07	0	3.07	0	3.07	0	3.07	0	96.63	0	96.63	0	96.63	0	174.31
0	3.08	0	3.08	0	3.08	0	3.08	0	96.95	0	96.95	0	96.95	0	175.21
0	3.09	0	3.09	0	3.09	0	3.09	0	97.27	0	97.27	0	97.27	0	175.35
0	3.1	0	3.1	0	3.1	0	3.1	0	97.59	0	97.59	0	97.59	0	176.28
0	3.11	0	3.11	0	3.11	0	3.11	0	97.91	0	97.91	0	97.91	0	176.74
0	3.12	0	3.12	0	3.12	0	3.12	0	98.23	0	98.23	0	98.23	0	177.37
0	3.13	0	3.13	0	3.13	0	3.13	0	98.55	0	98.55	0	98.55	0	177.69
0	3.14	0	3.14	0	3.14	0	3.14	0	98.87	0	98.87	0	98.87	0	178.39
0	3.15	0	3.15	0	3.15	0	3.15	0	99.19	0	99.19	0	99.19	0	178.99
0	3.16	0	3.16	0	3.16	0	3.16	0	99.51	0	99.51	0	99.51	0	179.79
0	3.17	0	3.17	0	3.17	0	3.17	0	99.83	0	99.83	0	99.83	0	179.98
0	3.18	0	3.18	0	3.18	0	3.18	0	100.15	0	100.15	0	100.15	0	180.82
0	3.19	0	3.19	0	3.19	0	3.19	0	100.47	0	100.47	0	100.47	0	181.33
0	3.2	0	3.2	0	3.2	0	3.2	0	100.79	0	100.79	0	100.79	0	182.04
0	3.21	0	3.21	0	3.21	0	3.21	0	101.11	0	101.11	0	101.11	0	182.41
0	3.22	0	3.22	0	3.22	0	3.22	0	101.43	0	101.43	0	101.43	0	183.12
0	3.23	0	3.23	0	3.23	0	3.23	0	101.75	0	101.75	0	101.75	0	183.57
0	3.24	0	3.24	0	3.24	0	3.24	0	102.07	0	102.07	0	102.07	0	184.47
0	3.25	0	3.25	0	3.25	0	3.25	0	102.39	0	102.39	0	102.39	0	184.53
0	3.26	0	3.26	0	3.26	0	3.26	0	102.71	0	102.71	0	102.71	0	185.46
0	3.27	0	3.27	0	3.27	0	3.27	0	103.03	0	103.03	0	103.03	0	185.88
0	3.28	0	3.28	0	3.28	0	3.28	0	103.35	0	103.35	0	103.35	0	186.6
0	3.29	0	3.29	0	3.29	0	3.29	0	103.67	0	103.67	0	103.67	0	186.96
0	3.3	0	3.3	0	3.3	0	3.3	0	103.99	0	103.99	0	103.99	0	187.68
0	3.31	0	3.31	0	3.31	0	3.31	0	104.31	0	104.31	0	104.31	0	188.17
0	3.32	0	3.32	0	3.32	0	3.32	0	104.63	0	104.63	0	104.63	0	189.03
0	3.33	0	3.33	0	3.33	0	3.33	0	104.95	0	104.95	0	104.95	0	189.24
0	3.34	0	3.34	0	3.34	0	3.34	0	105.27	0	105.27	0	105.27	0	190
0	3.35	0	3.35	0	3.35	0	3.35	0	105.59	0	105.59	0	105.59	0	190.59
0	3.36	0	3.36	0	3.36	0	3.36	0	105.91	0	105.91	0	105.91	0	191.31
0	3.37	0	3.37	0	3.37	0	3.37	0	106.23	0	106.23	0	106.23	0	191.61
0	3.38	0	3.38	0	3.38	0	3.38	0	106.55	0	106.55	0	106.55	0	192.26
0	3.39	0	3.39	0	3.39	0	3.39	0	106.87	0	106.87	0	106.87	0	192.74
0	3.4	0	3.4	0	3.4	0	3.4	0	107.19	0	107.19	0	107.19	0	193.64
0	3.41	0	3.41	0	3.41	0	3.41	0	107.51	0	107.51	0	107.51	0	193.77
0	3.42	0	3.42	0	3.42	0	3.42	0	107.83	0	107.83	0	107.83	0	194.69
0	3.43	0	3.43	0	3.43	0	3.43	0	108.14	0	108.15	0	108.15	0	195.17
0	3.44	0	3.44	0	3.44	0	3.44	0	108.46	0	108.47	0	108.47	0	195.86
0	3.45	0	3.45	0	3.45	0	3.45	0	108.78	0	108.79	0	108.79	0	196.17
0	3.46	0	3.46	0	3.46	0	3.46	0	109.1	0	109.11	0	109.11	0	196.8
0	3.47	0	3.47	0	3.47	0	3.47	0	109.42	0	109.43	0	109.43	0	197.42
0	3.48	0	3.48	0	3.48	0	3.48	0	109.74	0	109.75	0	109.75	0	198.2
0	3.49	0	3.49	0	3.49	0	3.49	0	110.06	0	110.07	0	110.07	0	198.42
0	3.5	0	3.5	0	3.5	0	3.5	0	110.38	0	110.39	0	110.39	0	199.23
0	3.51	0	3.51	0	3.51	0	3.51	0	110.7	0	110.71	0	110.71	0	199.82
0	3.52	0	3.52	0	3.52	0	3.52	0	111.02	0	111.03	0	111.03	0	200.45
0	3.53	0	3.53	0	3.53	0	3.53	0	111.34	0	111.35	0	111.35	0	200.85
0	3.54	0	3.54	0	3.54	0	3.54	0	111.66	0	111.67	0	111.67	0	201.53
0	3.55	0	3.55	0	3.55	0	3.55	0	111.98	0	111.99	0	111.99	0	201.98
0	3.56	0	3.56	0	3.56	0	3.56	0	112.3	0	112.31	0	112.31	0	202.88
0	3.57	0	3.57	0	3.57	0	3.57	0	112.62	0	112.63	0	112.63	0	203
0	3.58	0	3.58	0	3.58	0	3.58	0	112.94	0	112.95	0	112.95	0	203.9
0	3.59	0	3.59	0	3.59	0	3.59	0	113.26	0	113.27	0	113.27	0	204.36
0	3.6	0	3.6	0	3.6	0	3.6	0	113.58	0	113.59	0	113.59	0	205.02
0	3.61	0	3.61	0	3.61	0	3.61	0	113.9	0	113.91	0	113.91	0	205.43
0	3.62	0	3.62	0	3.62	0	3.62	0	114.22	0	114.22	0	114.23	0	206.1
0	3.63	0	3.63	0	3.63	0	3.63	0	114.54	0	114.54	0	114.55	0	206.64
0	3.64	0	3.64	0	3.64	0	3.64	0	114.86	0	114.86	0	114.87	0	207.45
0	3.65	0	3.65	0	3.65	0	3.65	0	115.18	0	115.18	0	115.19	0	207.72
0	3.66	0	3.66	0	3.66	0	3.66	0	115.5	0	115.5	0	115.51	0	208.46
0	3.67	0	3.67	0	3.67	0	3.67	0	115.82	0	115.82	0	115.83	0	209.07
0	3.68	0	3.68	0	3.68	0	3.68	0	116.14	0	116.14	0	116.15	0	209.75
0	3.69	0	3.69	0	3.69	0	3.69	0	116.46	0	116.46	0	116.47	0	210.03
0	3.7	0	3.7	0	3.7	0	3.7	0	116.78	0	116.78	0	116.79	0	210.75
0	3.71	0	3.71	0	3.71	0	3.71	0	117.1	0	117.1	0	117.11	0	211.19
0	3.72	0	3.72	0	3.72	0	3.72	0	117.42	0	117.42	0	117.43	0	212.1
0	3.73	0	3.73	0	3.73	0	3.73	0	117.74	0	117.74	0	117.75	0	212.27
0	3.74	0	3.74	0	3.74	0	3.74	0	118.06	0	118.06	0	118.06	0	213.18
0	3.75	0	3.75	0	3.75	0	3.75	0	118.38	0	118.38	0	118.38	0	213.62
0	3.76	0	3.76	0	3.76	0	3.76	0	118.7	0	118.7	0	118.7	0	214.29
0	3.77	0	3.77	0	3.77	0	3.77	0	119.02	0	119.02	0	119.02	0	214.61
0	3.78	0	3.78	0	3.78	0	3.78	0	119.34	0	119.34	0	119.34	0	215.3
0	3.79	0	3.79	0	3.79	0	3.79	0	119.66	0	119.66	0	119.66	0	215.91
0	3.8	0	3.8	0	3.8	0	3.8	0	119.98	0	119.98	0	119.98	0	216.65
0	3.81	0	3.81	0	3.81	0	3.81	0	120.3	0	120.3	0	120.3	0	216.86
0	3.82	0	3.82	0	3.82	0	3.82	0	120.62	0	120.62	0	120.62	0	217.73
0	3.83	0	3.83	0	3.83	0	3.83	0	120.94	0	120.94	0	120.94	0	218.25
0	3.84	0	3.84	0	3.84	0	3.84	0	121.26	0	121.26	0	121.26	0	218.94
0	3.85	0	3.85	0	3.85	0	3.85	0	121.58	0	121.58	0	121.58	0	219.29
0	3.86	0	3.86	0	3.86	0	3.86	0	121.9	0	121.9	0	121.9	0	220.01
0	3.87	0	3.87	0	3.87	0	3.87	0	122.22	0	122.22	0	122.22	0	220.47
0	3.88	0	3.88	0	3.88	0	3.88	0	122.54	0	122.54	0	122.54	0	221.37
0	3.89	0	3.89	0	3.89	0	3.89	0	122.86	0	122.86	0	122.86	0	221.42
0	3.9	0	3.9	0	3.9	0	3.9	0	123.18	0	123.18	0	123.18	0	222.32
0	3.91	0	3.91	0	3.91	0	3.91	0	123.5	0	123.5	0	123.5	0	222.8
0	3.92	0	3.92	0	3.92	0	3.92	0	123.82	0	123.82	0	123.82	0	223.52
0	3.93	0	3.93	0	3.93	0	3.93	0	124.14	0	124.14	0	124.14	0	223.85
0	3.94	0	3.94	0	3.94	0	3.94	0	124.46	0	124.46	0	124.46	0	224.55
0	3.95	0	3.95	0	3.95	0	3.95	0	124.78	0	124.78	0	124.78	0	225.06
0	3.96	0	3.96	0	3.96	0	3.96	0	125.1	0	125.1	0	125.1	0	225.95
0	3.97	0	3.97	0	3.97	0	3.97	0	125.42	0	125.42	0	125.42	0	226.14
0	3.98	0	3.98	0	3.98	0	3.98	0	125.74	0	125.74	0	125.74	0	226.89
0	3.99	0	3.99	0	3.99	0	3.99	0	126.06	0	126.06	0	126.06	0	227.49
0	0.04	0	0.04	0	0.04	0	0.04	0	126.38	0	126.38	0	126.38	0	228.2
0	4	0	4	0	4	0	4	0	126.7	0	126.7	0	126.7	0	228.51
0	4.01	0	4.01	0	4.01	0	4.01	0	127.02	0	127.02	0	127.02	0	229.19
0	4.02	0	4.02	0	4.02	0	4.02	0	127.34	0	127.34	0	127.34	0	229.61
0	4.03	0	4.03	0	4.03	0	4.03	0	127.66	0	127.66	0	127.66	0	230.54
0	4.04	0	4.04	0	4.04	0	4.04	0	127.98	0	127.98	0	127.98	0	230.69
0	4.05	0	4.05	0	4.05	0	4.05	0	128.3	0	128.3	0	128.3	0	231.62
0	4.06	0	4.06	0	4.06	0	4.06	0	128.62	0	128.62	0	128.62	0	232.04
0	4.07	0	4.07	0	4.07	0	4.07	0	128.94	0	128.94	0	128.94	0	232.76
0	4.08	0	4.08	0	4.08	0	4.08	0	129.26	0	129.26	0	129.26	0	233.06
0	4.09	0	4.09	0	4.09	0	4.09	0	129.58	0	129.58	0	129.58	0	233.73
0	4.1	0	4.1	0	4.1	0	4.1	0	129.9	0	129.9	0	129.9	0	234.33
0	4.11	0	4.11	0	4.11	0	4.11	0	130.22	0	130.22	0	130.22	0	235.08
0	4.12	0	4.12	0	4.12	0	4.12	0	130.54	0	130.54	0	130.54	0	235.35
0	4.13	0	4.13	0	4.13	0	4.13	0	130.86	0	130.86	0	130.86	0	236.16
0	4.14	0	4.14	0	4.14	0	4.14	0	131.18	0	131.18	0	131.18	0	236.7
0	4.15	0	4.15	0	4.15	0	4.15	0	131.5	0	131.5	0	131.5	0	237.38
0	4.16	0	4.16	0	4.16	0	4.16	0	131.82	0	131.82	0	131.82	0	237.78
0	4.17	0	4.17	0	4.17	0	4.17	0	132.14	0	132.14	0	132.14	0	238.43
0	4.18	0	4.18	0	4.18	0	4.18	0	132.46	0	132.46	0	132.46	0	238.91
0	4.19	0	4.19	0	4.19	0	4.19	0	132.78	0	132.78	0	132.78	0	239.81
0	4.2	0	4.2	0	4.2	0	4.2	0	133.1	0	133.1	0	133.1	0	239.91
0	4.21	0	4.21	0	4.21	0	4.21	0	133.42	0	133.42	0	133.42	0	240.81
0	4.22	0	4.22	0	4.22	0	4.22	0	133.74	0	133.74	0	133.74	0	241.26
0	4.23	0	4.23	0	4.23	0	4.23	0	134.06	0	134.06	0	134.06	0	241.94
0	4.24	0	4.24	0	4.24	0	4.24	0	134.38	0	134.38	0	134.38	0	242.34
0	4.25	0	4.25	0	4.25	0	4.25	0	134.7	0	134.7	0	134.7	0	242.97
0	4.26	0	4.26	0	4.26	0	4.26	0	135.02	0	135.02	0	135.02	0	243.56
0	4.27	0	4.27	0	4.27	0	4.27	0	135.34	0	135.34	0	135.34	0	244.37
0	4.28	0	4.28	0	4.28	0	4.28	0	135.66	0	135.66	0	135.66	0	244.59
0	4.29	0	4.29	0	4.29	0	4.29	0	135.98	0	135.98	0	135.98	0	245.39
0	4.3	0	4.3	0	4.3	0	4.3	0	136.3	0	136.3	0	136.3	0	245.99
0	4.31	0	4.31	0	4.31	0	4.31	0	136.62	0	136.62	0	136.62	0	246.62
0	4.32	0	4.32	0	4.32	0	4.32	0	136.94	0	136.94	0	136.94	0	246.93
0	4.33	0	4.33	0	4.33	0	4.33	0	137.26	0	137.26	0	137.26	0	247.64
0	4.34	0	4.34	0	4.34	0	4.34	0	137.58	0	137.58	0	137.58	0	248.1
0	4.35	0	4.35	0	4.35	0	4.35	0	137.9	0	137.9	0	137.9	0	249.03
0	4.36	0	4.36	0	4.36	0	4.36	0	138.22	0	138.22	0	138.22	0	249.17
0	4.37	0	4.37	0	4.37	0	4.37	0	138.54	0	138.54	0	138.54	0	250.07
0	4.38	0	4.38	0	4.38	0	4.38	0	138.86	0	138.86	0	138.86	0	250.53
0	4.39	0	4.39	0	4.39	0	4.39	0	139.18	0	139.18	0	139.18	0	251.19
0	4.4	0	4.4	0	4.4	0	4.4	0	139.5	0	139.5	0	139.5	0	251.48
0	4.41	0	4.41	0	4.41	0	4.41	0	139.82	0	139.82	0	139.82	0	252.2
0	4.42	0	4.42	0	4.42	0	4.42	0	140.14	0	140.14	0	140.14	0	252.81
0	4.43	0	4.43	0	4.43	0	4.43	0	140.46	0	140.46	0	140.46	0	253.58
0	4.44	0	4.44	0	4.44	0	4.44	0	140.78	0	140.78	0	140.78	0	253.77
0	4.45	0	4.45	0	4.45	0	4.45	0	141.1	0	141.1	0	141.1	0	254.63
0	4.46	0	4.46	0	4.46	0	4.46	0	141.42	0	141.42	0	141.42	0	255.12
0	4.47	0	4.47	0	4.47	0	4.47	0	141.74	0	141.74	0	141.74	0	255.84
0	4.48	0	4.48	0	4.48	0	4.48	0	142.06	0	142.06	0	142.06	0	256.2
0	4.49	0	4.49	0	4.49	0	4.49	0	142.38	0	142.38	0	142.38	0	256.92
0	4.5	0	4.5	0	4.5	0	4.5	0	142.7	0	142.7	0	142.7	0	257.36
0	4.51	0	4.51	0	4.51	0	4.51	0	143.02	0	143.02	0	143.02	0	258.27
0	4.52	0	4.52	0	4.52	0	4.52	0	143.34	0	143.34	0	143.34	0	258.35
0	4.53	0	4.53	0	4.53	0	4.53	0	143.66	0	143.66	0	143.66	0	259.25
0	4.54	0	4.54	0	4.54	0	4.54	0	143.98	0	143.98	0	143.98	0	259.7
0	4.55	0	4.55	0	4.55	0	4.55	0	144.3	0	144.3	0	144.3	0	260.39
0	4.56	0	4.56	0	4.56	0	4.56	0	144.62	0	144.62	0	144.62	0	260.78
0	4.57	0	4.57	0	4.57	0	4.57	0	144.94	0	144.94	0	144.94	0	261.47
0	4.58	0	4.58	0	4.58	0	4.58	0	145.26	0	145.26	0	145.26	0	261.99
0	4.59	0	4.59	0	4.59	0	4.59	0	145.58	0	145.58	0	145.58	0	262.82
0	4.6	0	4.6	0	4.6	0	4.6	0	145.9	0	145.9	0	145.9	0	263.03
0	4.61	0	4.61	0	4.61	0	4.61	0	146.22	0	146.22	0	146.22	0	263.81
0	4.62	0	4.62	0	4.62	0	4.62	0	146.54	0	146.54	0	146.54	0	264.42
0	4.63	0	4.63	0	4.63	0	4.63	0	146.86	0	146.86	0	146.86	0	265.11
0	4.64	0	4.64	0	4.64	0	4.64	0	147.18	0	147.18	0	147.18	0	265.43
0	4.65	0	4.65	0	4.65	0	4.65	0	147.5	0	147.5	0	147.5	0	266.06
0	4.66	0	4.66	0	4.66	0	4.66	0	147.82	0	147.82	0	147.82	0	266.54
0	4.67	0	4.67	0	4.67	0	4.67	0	148.14	0	148.14	0	148.14	0	267.45
0	4.68	0	4.68	0	4.68	0	4.68	0	148.46	0	148.46	0	148.46	0	267.59
0	4.69	0	4.69	0	4.69	0	4.69	0	148.78	0	148.78	0	148.78	0	268.49
0	4.7	0	4.7	0	4.7	0	4.7	0	149.1	0	149.1	0	149.1	0	268.97
0	4.71	0	4.71	0	4.71	0	4.71	0	149.42	0	149.42	0	149.42	0	269.69
0	4.72	0	4.72	0	4.72	0	4.72	0	149.74	0	149.74	0	149.74	0	269.97
0	4.73	0	4.73	0	4.73	0	4.73	0	150.06	0	150.06	0	150.06	0	270.63
0	4.74	0	4.74	0	4.74	0	4.74	0	150.38	0	150.38	0	150.38	0	271.23
0	4.75	0	4.75	0	4.75	0	4.75	0	150.7	0	150.7	0	150.7	0	272
0	4.76	0	4.76	0	4.76	0	4.76	0	151.02	0	151.02	0	151.02	0	272.25
0	4.77	0	4.77	0	4.77	0	4.77	0	151.34	0	151.34	0	151.34	0	273.06
0	4.78	0	4.78	0	4.78	0	4.78	0	151.66	0	151.66	0	151.66	0	273.62
0	4.79	0	4.79	0	4.79	0	4.79	0	151.98	0	151.98	0	151.98	0	274.28
0	4.8	0	4.8	0	4.8	0	4.8	0	152.3	0	152.3	0	152.3	0	274.68
0	4.81	0	4.81	0	4.81	0	4.81	0	152.62	0	152.62	0	152.62	0	275.36
0	4.82	0	4.82	0	4.82	0	4.82	0	152.94	0	152.94	0	152.94	0	275.78
0	4.83	0	4.83	0	4.83	0	4.83	0	153.26	0	153.26	0	153.26	0	276.71
0	4.84	0	4.84	0	4.84	0	4.84	0	153.58	0	153.58	0	153.58	0	276.8
0	4.85	0	4.85	0	4.85	0	4.85	0	153.9	0	153.9	0	153.9	0	277.71
0	4.86	0	4.86	0	4.86	0	4.86	0	154.22	0	154.22	0	154.22	0	278.19
0	4.87	0	4.87	0	4.87	0	4.87	0	154.54	0	154.54	0	154.54	0	278.82
0	4.88	0	4.88	0	4.88	0	4.88	0	154.86	0	154.86	0	154.86	0	279.23
0	4.89	0	4.89	0	4.89	0	4.89	0	155.18	0	155.18	0	155.18	0	279.9
0	4.9	0	4.9	0	4.9	0	4.9	0	155.5	0	155.5	0	155.5	0	280.44
0	4.91	0	4.91	0	4.91	0	4.91	0	155.82	0	155.82	0	155.82	0	281.25
0	4.92	0	4.92	0	4.92	0	4.92	0	156.14	0	156.14	0	156.14	0	281.52
0	4.93	0	4.93	0	4.93	0	4.93	0	156.46	0	156.46	0	156.46	0	282.26
0	4.94	0	4.94	0	4.94	0	4.94	0	156.78	0	156.78	0	156.78	0	282.87
0	4.95	0	4.95	0	4.95	0	4.95	0	157.1	0	157.1	0	157.1	0	283.55
0	4.96	0	4.96	0	4.96	0	4.96	0	157.42	0	157.42	0	157.42	0	283.86
0	4.97	0	4.97	0	4.97	0	4.97	0	157.74	0	157.74	0	157.74	0	284.55
0	4.98	0	4.98	0	4.98	0	4.98	0	158.06	0	158.06	0	158.06	0	285
0	4.99	0	4.99	0	4.99	0	4.99	0	158.38	0	158.38	0	158.38	0	285.9
0	5	0	5	0	5	0	5	0	158.7	0	158.7	0	158.7	0	286.08
0	0.05	0	0.05	0	0.05	0	0.05	0	159.02	0	159.02	0	159.02	0	286.98
0	5.01	0	5.01	0	5.01	0	5.01	0	159.34	0	159.34	0	159.34	0	287.43
0	5.02	0	5.02	0	5.02	0	5.02	0	159.66	0	159.66	0	159.66	0	288.11
0	5.03	0	5.03	0	5.03	0	5.03	0	159.98	0	159.98	0	159.98	0	288.41
0	5.04	0	5.04	0	5.04	0	5.04	0	160.3	0	160.3	0	160.3	0	289.13
0	5.05	0	5.05	0	5.05	0	5.05	0	160.62	0	160.62	0	160.62	0	289.73
0	5.06	0	5.06	0	5.06	0	5.06	0	160.94	0	160.94	0	160.94	0	290.47
0	5.07	0	5.07	0	5.07	0	5.07	0	161.26	0	161.26	0	161.26	0	290.66
0	5.08	0	5.08	0	5.08	0	5.08	0	161.58	0	161.58	0	161.58	0	291.55
0	5.09	0	5.09	0	5.09	0	5.09	0	161.9	0	161.9	0	161.9	0	292.04
0	5.1	0	5.1	0	5.1	0	5.1	0	162.22	0	162.22	0	162.22	0	292.76
0	5.11	0	5.11	0	5.11	0	5.11	0	162.54	0	162.54	0	162.54	0	293.09
0	5.12	0	5.12	0	5.12	0	5.12	0	162.86	0	162.86	0	162.86	0	293.8
0	5.13	0	5.13	0	5.13	0	5.13	0	163.18	0	163.18	0	163.18	0	294.26
0	5.14	0	5.14	0	5.14	0	5.14	0	163.5	0	163.5	0	163.5	0	295.19
0	5.15	0	5.15	0	5.15	0	5.15	0	163.82	0	163.82	0	163.82	0	295.21
0	5.16	0	5.16	0	5.16	0	5.16	0	164.14	0	164.14	0	164.14	0	296.14
0	5.17	0	5.17	0	5.17	0	5.17	0	164.46	0	164.46	0	164.46	0	296.6
0	5.18	0	5.18	0	5.18	0	5.18	0	164.78	0	164.78	0	164.78	0	297.31
0	5.19	0	5.19	0	5.19	0	5.19	0	165.1	0	165.1	0	165.1	0	297.64
0	5.2	0	5.2	0	5.2	0	5.2	0	165.42	0	165.42	0	165.42	0	298.36
0	5.21	0	5.21	0	5.21	0	5.21	0	165.74	0	165.74	0	165.74	0	298.85
0	5.22	0	5.22	0	5.22	0	5.22	0	166.06	0	166.06	0	166.06	0	299.74
0	5.23	0	5.23	0	5.23	0	5.23	0	166.38	0	166.38	0	166.38	0	299.93
0	5.24	0	5.24	0	5.24	0	5.24	0	166.7	0	166.7	0	166.7	0	300.68
0	5.25	0	5.25	0	5.25	0	5.25	0	167.02	0	167.02	0	167.02	0	301.28
0	5.26	0	5.26	0	5.26	0	5.26	0	167.34	0	167.34	0	167.34	0	302
0	5.27	0	5.27	0	5.27	0	5.27	0	167.66	0	167.66	0	167.66	0	302.3
0	5.28	0	5.28	0	5.28	0	5.28	0	167.98	0	167.98	0	167.98	0	302.98
0	5.29	0	5.29	0	5.29	0	5.29	0	168.3	0	168.3	0	168.3	0	303.43
0	5.3	0	5.3	0	5.3	0	5.3	0	168.62	0	168.62	0	168.62	0	304.33
0	5.31	0	5.31	0	5.31	0	5.31	0	168.94	0	168.94	0	168.94	0	304.51
0	5.32	0	5.32	0	5.32	0	5.32	0	169.26	0	169.26	0	169.26	0	305.41
0	5.33	0	5.33	0	5.33	0	5.33	0	169.58	0	169.58	0	169.58	0	305.86
0	5.34	0	5.34	0	5.34	0	5.34	0	169.9	0	169.9	0	169.9	0	306.55
0	5.35	0	5.35	0	5.35	0	5.35	0	170.22	0	170.22	0	170.22	0	306.86
0	5.36	0	5.36	0	5.36	0	5.36	0	170.54	0	170.54	0	170.54	0	307.54
0	5.37	0	5.37	0	5.37	0	5.37	0	170.86	0	170.86	0	170.86	0	308.15
0	5.38	0	5.38	0	5.38	0	5.38	0	171.18	0	171.18	0	171.18	0	308.89
0	5.39	0	5.39	0	5.39	0	5.39	0	171.5	0	171.5	0	171.5	0	309.16
0	5.4	0	5.4	0	5.4	0	5.4	0	171.82	0	171.82	0	171.82	0	309.97
0	5.41	0	5.41	0	5.41	0	5.41	0	172.14	0	172.14	0	172.14	0	310.51
0	5.42	0	5.42	0	5.42	0	5.42	0	172.46	0	172.46	0	172.46	0	311.18
0	5.43	0	5.43	0	5.43	0	5.43	0	172.78	0	172.78	0	172.78	0	311.59
0	5.44	0	5.44	0	5.44	0	5.44	0	173.1	0	173.1	0	173.1	0	312.22
0	5.45	0	5.45	0	5.45	0	5.45	0	173.42	0	173.42	0	173.42	0	312.7
0	5.46	0	5.46	0	5.46	0	5.46	0	173.74	0	173.74	0	173.74	0	313.61
0	5.47	0	5.47	0	5.47	0	5.47	0	174.06	0	174.06	0	174.06	0	313.7
0	5.48	0	5.48	0	5.48	0	5.48	0	174.38	0	174.38	0	174.38	0	314.63
0	5.49	0	5.49	0	5.49	0	5.49	0	174.7	0	174.7	0	174.7	0	315.05
0	5.5	0	5.5	0	5.5	0	5.5	0	175.02	0	175.02	0	175.02	0	315.73
0	5.51	0	5.51	0	5.51	0	5.51	0	175.34	0	175.34	0	175.34	0	316.13
0	5.52	0	5.52	0	5.52	0	5.52	0	175.66	0	175.66	0	175.66	0	316.79
0	5.53	0	5.53	0	5.53	0	5.53	0	175.98	0	175.98	0	175.98	0	317.35
0	5.54	0	5.54	0	5.54	0	5.54	0	176.3	0	176.3	0	176.3	0	318.16
0	5.55	0	5.55	0	5.55	0	5.55	0	176.62	0	176.62	0	176.62	0	318.41
0	5.56	0	5.56	0	5.56	0	5.56	0	176.94	0	176.94	0	176.94	0	319.18
0	5.57	0	5.57	0	5.57	0	5.57	0	177.26	0	177.26	0	177.26	0	319.78
0	5.58	0	5.58	0	5.58	0	5.58	0	177.58	0	177.58	0	177.58	0	320.44
0	5.59	0	5.59	0	5.59	0	5.59	0	177.9	0	177.9	0	177.9	0	320.72
0	5.6	0	5.6	0	5.6	0	5.6	0	178.22	0	178.21	0	178.22	0	321.44
0	5.61	0	5.61	0	5.61	0	5.61	0	178.54	0	178.53	0	178.54	0	321.92
0	5.62	0	5.62	0	5.62	0	5.62	0	178.86	0	178.85	0	178.86	0	322.82
0	5.63	0	5.63	0	5.63	0	5.63	0	179.18	0	179.17	0	179.18	0	322.96
0	5.64	0	5.64	0	5.64	0	5.64	0	179.5	0	179.49	0	179.5	0	323.87
0	5.65	0	5.65	0	5.65	0	5.65	0	179.82	0	179.81	0	179.82	0	324.35
0	5.66	0	5.66	0	5.66	0	5.66	0	180.14	0	180.13	0	180.14	0	324.98
0	5.67	0	5.67	0	5.67	0	5.67	0	180.46	0	180.45	0	180.46	0	325.3
0	5.68	0	5.68	0	5.68	0	5.68	0	180.78	0	180.77	0	180.78	0	325.99
0	5.69	0	5.69	0	5.69	0	5.69	0	181.1	0	181.09	0	181.1	0	326.6
0	5.7	0	5.7	0	5.7	0	5.7	0	181.42	0	181.41	0	181.42	0	327.38
0	5.71	0	5.71	0	5.71	0	5.71	0	181.74	0	181.73	0	181.74	0	327.59
0	5.72	0	5.72	0	5.72	0	5.72	0	182.06	0	182.05	0	182.06	0	328.42
0	5.73	0	5.73	0	5.73	0	5.73	0	182.38	0	182.37	0	182.38	0	328.94
0	5.74	0	5.74	0	5.74	0	5.74	0	182.7	0	182.69	0	182.7	0	329.63
0	5.75	0	5.75	0	5.75	0	5.75	0	183.02	0	183.01	0	183.02	0	330.02
0	5.76	0	5.76	0	5.76	0	5.76	0	183.34	0	183.33	0	183.34	0	330.71
0	5.77	0	5.77	0	5.77	0	5.77	0	183.66	0	183.65	0	183.66	0	331.16
0	5.78	0	5.78	0	5.78	0	5.78	0	183.98	0	183.97	0	183.98	0	332.06
0	5.79	0	5.79	0	5.79	0	5.79	0	184.3	0	184.29	0	184.3	0	332.14
0	5.8	0	5.8	0	5.8	0	5.8	0	184.62	0	184.61	0	184.62	0	333.05
0	5.81	0	5.81	0	5.81	0	5.81	0	184.94	0	184.93	0	184.94	0	333.49
0	5.82	0	5.82	0	5.82	0	5.82	0	185.26	0	185.25	0	185.26	0	334.21
0	5.83	0	5.83	0	5.83	0	5.83	0	185.58	0	185.57	0	185.58	0	334.57
0	5.84	0	5.84	0	5.84	0	5.84	0	185.9	0	185.89	0	185.9	0	335.29
0	5.85	0	5.85	0	5.85	0	5.85	0	186.22	0	186.21	0	186.22	0	335.78
0	5.86	0	5.86	0	5.86	0	5.86	0	186.54	0	186.53	0	186.54	0	336.64
0	5.87	0	5.87	0	5.87	0	5.87	0	186.86	0	186.85	0	186.86	0	336.83
0	5.88	0	5.88	0	5.88	0	5.88	0	187.18	0	187.17	0	187.18	0	337.6
0	5.89	0	5.89	0	5.89	0	5.89	0	187.5	0	187.49	0	187.5	0	338.21
0	5.9	0	5.9	0	5.9	0	5.9	0	187.82	0	187.81	0	187.82	0	338.93
0	5.91	0	5.91	0	5.91	0	5.91	0	188.14	0	188.13	0	188.14	0	339.22
0	5.92	0	5.92	0	5.92	0	5.92	0	188.46	0	188.45	0	188.46	0	339.88
0	5.93	0	5.93	0	5.93	0	5.93	0	188.78	0	188.77	0	188.78	0	340.34
0	5.94	0	5.94	0	5.94	0	5.94	0	189.1	0	189.09	0	189.1	0	341.24
0	5.95	0	5.95	0	5.95	0	5.95	0	189.42	0	189.41	0	189.42	0	341.38
0	5.96	0	5.96	0	5.96	0	5.96	0	189.74	0	189.73	0	189.74	0	342.31
0	5.97	0	5.97	0	5.97	0	5.97	0	190.06	0	190.05	0	190.06	0	342.77
0	5.98	0	5.98	0	5.98	0	5.98	0	190.38	0	190.37	0	190.38	0	343.48
0	5.99	0	5.99	0	5.99	0	5.99	0	190.7	0	190.69	0	190.7	0	343.79
0	0.06	0	0.06	0	0.06	0	0.06	0	191.02	0	191.01	0	191.02	0	344.42
0	6	0	6	0	6	0	6	0	191.34	0	191.33	0	191.34	0	345.02
0	6.01	0	6.01	0	6.01	0	6.01	0	191.66	0	191.65	0	191.66	0	345.82
0	6.02	0	6.02	0	6.02	0	6.02	0	191.98	0	191.97	0	191.98	0	346.04
0	6.03	0	6.03	0	6.03	0	6.03	0	192.3	0	192.29	0	192.3	0	346.85
0	6.04	0	6.04	0	6.04	0	6.04	0	192.62	0	192.61	0	192.62	0	347.44
0	6.05	0	6.05	0	6.05	0	6.05	0	192.94	0	192.93	0	192.94	0	348.07
0	6.06	0	6.06	0	6.06	0	6.06	0	193.26	0	193.25	0	193.26	0	348.47
0	6.07	0	6.07	0	6.07	0	6.07	0	193.58	0	193.57	0	193.58	0	349.15
0	6.08	0	6.08	0	6.08	0	6.08	0	193.9	0	193.89	0	193.9	0	349.6
0	6.09	0	6.09	0	6.09	0	6.09	0	194.22	0	194.21	0	194.22	0	350.5
0	6.1	0	6.1	0	6.1	0	6.1	0	194.54	0	194.53	0	194.54	0	350.6
0	6.11	0	6.11	0	6.11	0	6.11	0	194.86	0	194.85	0	194.86	0	351.5
0	6.12	0	6.12	0	6.12	0	6.12	0	195.18	0	195.17	0	195.18	0	351.98
0	6.13	0	6.13	0	6.13	0	6.13	0	195.5	0	195.49	0	195.5	0	352.63
0	6.14	0	6.14	0	6.14	0	6.14	0	195.82	0	195.81	0	195.82	0	353.03
0	6.15	0	6.15	0	6.15	0	6.15	0	196.14	0	196.13	0	196.14	0	353.71
0	6.16	0	6.16	0	6.16	0	6.16	0	196.46	0	196.45	0	196.46	0	354.25
0	6.17	0	6.17	0	6.17	0	6.17	0	196.78	0	196.77	0	196.78	0	355.06
0	6.18	0	6.18	0	6.18	0	6.18	0	197.1	0	197.09	0	197.1	0	355.33
0	6.19	0	6.19	0	6.19	0	6.19	0	197.42	0	197.41	0	197.42	0	356.08
0	6.2	0	6.2	0	6.2	0	6.2	0	197.74	0	197.73	0	197.74	0	356.68
0	6.21	0	6.21	0	6.21	0	6.21	0	198.06	0	198.05	0	198.06	0	357.35
0	6.22	0	6.22	0	6.22	0	6.22	0	198.38	0	198.37	0	198.38	0	357.65
0	6.23	0	6.23	0	6.23	0	6.23	0	198.7	0	198.69	0	198.7	0	358.37
0	6.24	0	6.24	0	6.24	0	6.24	0	199.02	0	199.01	0	199.02	0	358.79
0	6.25	0	6.25	0	6.25	0	6.25	0	199.34	0	199.33	0	199.34	0	359.72
0	6.26	0	6.26	0	6.26	0	6.26	0	199.66	0	199.65	0	199.66	0	359.87
0	6.27	0	6.27	0	6.27	0	6.27	0	199.98	0	199.97	0	199.98	0	360.8
0	6.28	0	6.28	0	6.28	0	6.28	0	200.3	0	200.29	0	200.3	0	361.22
0	6.29	0	6.29	0	6.29	0	6.29	0	200.62	0	200.61	0	200.62	0	361.9
0	6.3	0	6.3	0	6.3	0	6.3	0	200.94	0	200.93	0	200.94	0	362.21
0	6.31	0	6.31	0	6.31	0	6.31	0	201.26	0	201.25	0	201.26	0	362.92
0	6.32	0	6.32	0	6.32	0	6.32	0	201.58	0	201.57	0	201.58	0	363.52
0	6.33	0	6.33	0	6.33	0	6.33	0	201.9	0	201.89	0	201.9	0	364.27
0	6.34	0	6.34	0	6.34	0	6.34	0	202.22	0	202.21	0	202.22	0	364.46
0	6.35	0	6.35	0	6.35	0	6.35	0	202.54	0	202.53	0	202.54	0	365.35
0	6.36	0	6.36	0	6.36	0	6.36	0	202.86	0	202.85	0	202.86	0	365.86
0	6.37	0	6.37	0	6.37	0	6.37	0	203.18	0	203.17	0	203.18	0	366.56
0	6.38	0	6.38	0	6.38	0	6.38	0	203.5	0	203.49	0	203.5	0	366.89
0	6.39	0	6.39	0	6.39	0	6.39	0	203.82	0	203.81	0	203.82	0	367.61
0	6.4	0	6.4	0	6.4	0	6.4	0	204.14	0	204.13	0	204.14	0	368.09
0	6.41	0	6.41	0	6.41	0	6.41	0	204.46	0	204.45	0	204.46	0	368.99
0	6.42	0	6.42	0	6.42	0	6.42	0	204.78	0	204.77	0	204.78	0	369.04
0	6.43	0	6.43	0	6.43	0	6.43	0	205.1	0	205.09	0	205.1	0	369.94
0	6.44	0	6.44	0	6.44	0	6.44	0	205.42	0	205.41	0	205.42	0	370.4
0	6.45	0	6.45	0	6.45	0	6.45	0	205.74	0	205.73	0	205.74	0	371.12
0	6.46	0	6.46	0	6.46	0	6.46	0	206.06	0	206.05	0	206.06	0	371.47
0	6.47	0	6.47	0	6.47	0	6.47	0	206.38	0	206.37	0	206.38	0	372.16
0	6.48	0	6.48	0	6.48	0	6.48	0	206.7	0	206.69	0	206.7	0	372.68
0	6.49	0	6.49	0	6.49	0	6.49	0	207.02	0	207.01	0	207.02	0	373.55
0	6.5	0	6.5	0	6.5	0	6.5	0	207.34	0	207.33	0	207.34	0	373.76
0	6.51	0	6.51	0	6.51	0	6.51	0	207.66	0	207.65	0	207.66	0	374.5
0	6.52	0	6.52	0	6.52	0	6.52	0	207.98	0	207.97	0	207.98	0	375.11
0	6.53	0	6.53	0	6.53	0	6.53	0	208.3	0	208.29	0	208.3	0	375.8
0	6.54	0	6.54	0	6.54	0	6.54	0	208.62	0	208.61	0	208.62	0	376.12
0	6.55	0	6.55	0	6.55	0	6.55	0	208.94	0	208.93	0	208.94	0	376.79
0	6.56	0	6.56	0	6.56	0	6.56	0	209.26	0	209.25	0	209.26	0	377.23
0	6.57	0	6.57	0	6.57	0	6.57	0	209.58	0	209.57	0	209.58	0	378.14
0	6.58	0	6.58	0	6.58	0	6.58	0	209.9	0	209.89	0	209.9	0	378.31
0	6.59	0	6.59	0	6.59	0	6.59	0	210.21	0	210.21	0	210.22	0	379.22
0	6.6	0	6.6	0	6.6	0	6.6	0	210.53	0	210.53	0	210.54	0	379.66
0	6.61	0	6.61	0	6.61	0	6.61	0	210.85	0	210.85	0	210.86	0	380.38
0	6.62	0	6.62	0	6.62	0	6.62	0	211.17	0	211.17	0	211.18	0	380.66
0	6.63	0	6.63	0	6.63	0	6.63	0	211.49	0	211.49	0	211.5	0	381.34
0	6.64	0	6.64	0	6.64	0	6.64	0	211.81	0	211.81	0	211.82	0	381.95
0	6.65	0	6.65	0	6.65	0	6.65	0	212.13	0	212.13	0	212.14	0	382.69
0	6.66	0	6.66	0	6.66	0	6.66	0	212.45	0	212.45	0	212.46	0	382.96
0	6.67	0	6.67	0	6.67	0	6.67	0	212.77	0	212.77	0	212.78	0	383.77
0	6.68	0	6.68	0	6.68	0	6.68	0	213.09	0	213.09	0	213.1	0	384.31
0	6.69	0	6.69	0	6.69	0	6.69	0	213.41	0	213.41	0	213.42	0	384.98
0	6.7	0	6.7	0	6.7	0	6.7	0	213.73	0	213.73	0	213.74	0	385.39
0	6.71	0	6.71	0	6.71	0	6.71	0	214.05	0	214.05	0	214.05	0	386.05
0	6.72	0	6.72	0	6.72	0	6.72	0	214.37	0	214.37	0	214.37	0	386.51
0	6.73	0	6.73	0	6.73	0	6.73	0	214.69	0	214.69	0	214.69	0	387.41
0	6.74	0	6.74	0	6.74	0	6.74	0	215.01	0	215.01	0	215.01	0	387.53
0	6.75	0	6.75	0	6.75	0	6.75	0	215.33	0	215.33	0	215.33	0	388.43
0	6.76	0	6.76	0	6.76	0	6.76	0	215.65	0	215.65	0	215.65	0	388.88
0	6.77	0	6.77	0	6.77	0	6.77	0	215.97	0	215.97	0	215.97	0	389.56
0	6.78	0	6.78	0	6.78	0	6.78	0	216.29	0	216.29	0	216.29	0	389.96
0	6.79	0	6.79	0	6.79	0	6.79	0	216.61	0	216.61	0	216.61	0	390.59
0	6.8	0	6.8	0	6.8	0	6.8	0	216.93	0	216.93	0	216.93	0	391.18
0	6.81	0	6.81	0	6.81	0	6.81	0	217.25	0	217.25	0	217.25	0	391.99
0	6.82	0	6.82	0	6.82	0	6.82	0	217.57	0	217.57	0	217.57	0	392.21
0	6.83	0	6.83	0	6.83	0	6.83	0	217.89	0	217.89	0	217.89	0	392.99
0	6.84	0	6.84	0	6.84	0	6.84	0	218.21	0	218.21	0	218.21	0	393.61
0	6.85	0	6.85	0	6.85	0	6.85	0	218.53	0	218.53	0	218.53	0	394.23
0	6.86	0	6.86	0	6.86	0	6.86	0	218.85	0	218.85	0	218.85	0	394.54
0	6.87	0	6.87	0	6.87	0	6.87	0	219.17	0	219.17	0	219.17	0	395.23
0	6.88	0	6.88	0	6.88	0	6.88	0	219.49	0	219.49	0	219.49	0	395.71
0	6.89	0	6.89	0	6.89	0	6.89	0	219.81	0	219.81	0	219.81	0	396.63
0	6.9	0	6.9	0	6.9	0	6.9	0	220.13	0	220.13	0	220.13	0	396.76
0	6.91	0	6.91	0	6.91	0	6.91	0	220.45	0	220.45	0	220.45	0	397.66
0	6.92	0	6.92	0	6.92	0	6.92	0	220.77	0	220.77	0	220.77	0	398.14
0	6.93	0	6.93	0	6.93	0	6.93	0	221.09	0	221.09	0	221.09	0	398.79
0	6.94	0	6.94	0	6.94	0	6.94	0	221.41	0	221.41	0	221.41	0	399.09
0	6.95	0	6.95	0	6.95	0	6.95	0	221.73	0	221.73	0	221.73	0	399.81
0	6.96	0	6.96	0	6.96	0	6.96	0	222.05	0	222.05	0	222.05	0	400.41
0	6.97	0	6.97	0	6.97	0	6.97	0	222.37	0	222.37	0	222.37	0	401.17
0	6.98	0	6.98	0	6.98	0	6.98	0	222.69	0	222.69	0	222.69	0	401.38
0	6.99	0	6.99	0	6.99	0	6.99	0	223.01	0	223.01	0	223.01	0	402.23
0	7	0	7	0	7	0	7	0	223.33	0	223.33	0	223.33	0	402.72
0	0.07	0	0.07	0	0.07	0	0.07	0	223.65	0	223.65	0	223.65	0	403.44
0	7.01	0	7.01	0	7.01	0	7.01	0	223.97	0	223.97	0	223.97	0	403.8
0	7.02	0	7.02	0	7.02	0	7.02	0	224.29	0	224.29	0	224.29	0	404.52
0	7.03	0	7.03	0	7.03	0	7.03	0	224.61	0	224.61	0	224.61	0	404.94
0	7.04	0	7.04	0	7.04	0	7.04	0	224.93	0	224.93	0	224.93	0	405.87
0	7.05	0	7.05	0	7.05	0	7.05	0	225.25	0	225.25	0	225.25	0	405.93
0	7.06	0	7.06	0	7.06	0	7.06	0	225.57	0	225.57	0	225.57	0	406.83
0	7.07	0	7.07	0	7.07	0	7.07	0	225.89	0	225.89	0	225.89	0	407.28
0	7.08	0	7.08	0	7.08	0	7.08	0	226.21	0	226.21	0	226.21	0	407.99
0	7.09	0	7.09	0	7.09	0	7.09	0	226.53	0	226.53	0	226.53	0	408.36
0	7.1	0	7.1	0	7.1	0	7.1	0	226.85	0	226.85	0	226.85	0	409.07
0	7.11	0	7.11	0	7.11	0	7.11	0	227.17	0	227.17	0	227.17	0	409.58
0	7.12	0	7.12	0	7.12	0	7.12	0	227.49	0	227.49	0	227.49	0	410.42
0	7.13	0	7.13	0	7.13	0	7.13	0	227.81	0	227.81	0	227.81	0	410.61
0	7.14	0	7.14	0	7.14	0	7.14	0	228.13	0	228.13	0	228.13	0	411.41
0	7.15	0	7.15	0	7.15	0	7.15	0	228.45	0	228.45	0	228.45	0	412.01
0	7.16	0	7.16	0	7.16	0	7.16	0	228.77	0	228.77	0	228.77	0	412.71
0	7.17	0	7.17	0	7.17	0	7.17	0	229.09	0	229.09	0	229.09	0	413.03
0	7.18	0	7.18	0	7.18	0	7.18	0	229.41	0	229.41	0	229.41	0	413.66
0	7.19	0	7.19	0	7.19	0	7.19	0	229.73	0	229.73	0	229.73	0	414.12
0	7.2	0	7.2	0	7.2	0	7.2	0	230.05	0	230.05	0	230.05	0	415.05
0	7.21	0	7.21	0	7.21	0	7.21	0	230.37	0	230.37	0	230.37	0	415.19
0	7.22	0	7.22	0	7.22	0	7.22	0	230.69	0	230.69	0	230.69	0	416.09
0	7.23	0	7.23	0	7.23	0	7.23	0	231.01	0	231.01	0	231.01	0	416.55
0	7.24	0	7.24	0	7.24	0	7.24	0	231.33	0	231.33	0	231.33	0	417.27
0	7.25	0	7.25	0	7.25	0	7.25	0	231.65	0	231.65	0	231.65	0	417.57
0	7.26	0	7.26	0	7.26	0	7.26	0	231.97	0	231.97	0	231.97	0	418.22
0	7.27	0	7.27	0	7.27	0	7.27	0	232.29	0	232.29	0	232.29	0	418.83
0	7.28	0	7.28	0	7.28	0	7.28	0	232.61	0	232.61	0	232.61	0	419.6
0	7.29	0	7.29	0	7.29	0	7.29	0	232.93	0	232.93	0	232.93	0	419.84
0	7.3	0	7.3	0	7.3	0	7.3	0	233.25	0	233.25	0	233.25	0	420.65
0	7.31	0	7.31	0	7.31	0	7.31	0	233.57	0	233.57	0	233.57	0	421.22
0	7.32	0	7.32	0	7.32	0	7.32	0	233.89	0	233.89	0	233.89	0	421.86
0	7.33	0	7.33	0	7.33	0	7.33	0	234.21	0	234.21	0	234.21	0	422.27
0	7.34	0	7.34	0	7.34	0	7.34	0	234.53	0	234.53	0	234.53	0	422.94
0	7.35	0	7.35	0	7.35	0	7.35	0	234.85	0	234.85	0	234.85	0	423.38
0	7.36	0	7.36	0	7.36	0	7.36	0	235.17	0	235.17	0	235.17	0	424.29
0	7.37	0	7.37	0	7.37	0	7.37	0	235.49	0	235.49	0	235.49	0	424.38
0	7.38	0	7.38	0	7.38	0	7.38	0	235.81	0	235.81	0	235.81	0	425.31
0	7.39	0	7.39	0	7.39	0	7.39	0	236.13	0	236.13	0	236.13	0	425.78
0	7.4	0	7.4	0	7.4	0	7.4	0	236.45	0	236.45	0	236.45	0	426.41
0	7.41	0	7.41	0	7.41	0	7.41	0	236.77	0	236.77	0	236.77	0	426.81
0	7.42	0	7.42	0	7.42	0	7.42	0	237.09	0	237.09	0	237.09	0	427.49
0	7.43	0	7.43	0	7.43	0	7.43	0	237.41	0	237.41	0	237.41	0	428.03
0	7.44	0	7.44	0	7.44	0	7.44	0	237.73	0	237.73	0	237.73	0	428.84
0	7.45	0	7.45	0	7.45	0	7.45	0	238.05	0	238.05	0	238.05	0	429.11
0	7.46	0	7.46	0	7.46	0	7.46	0	238.37	0	238.37	0	238.37	0	429.86
0	7.47	0	7.47	0	7.47	0	7.47	0	238.69	0	238.69	0	238.69	0	430.46
0	7.48	0	7.48	0	7.48	0	7.48	0	239.01	0	239.01	0	239.01	0	431.13
0	7.49	0	7.49	0	7.49	0	7.49	0	239.33	0	239.33	0	239.33	0	431.45
0	7.5	0	7.5	0	7.5	0	7.5	0	239.65	0	239.65	0	239.65	0	432.15
0	7.51	0	7.51	0	7.51	0	7.51	0	239.97	0	239.97	0	239.97	0	432.6
0	7.52	0	7.52	0	7.52	0	7.52	0	240.29	0	240.29	0	240.29	0	433.5
0	7.53	0	7.53	0	7.53	0	7.53	0	240.61	0	240.61	0	240.61	0	433.68
0	7.54	0	7.54	0	7.54	0	7.54	0	240.93	0	240.93	0	240.93	0	434.58
0	7.55	0	7.55	0	7.55	0	7.55	0	241.25	0	241.25	0	241.25	0	435.03
0	7.56	0	7.56	0	7.56	0	7.56	0	241.57	0	241.57	0	241.57	0	435.71
0	7.57	0	7.57	0	7.57	0	7.57	0	241.89	0	241.89	0	241.89	0	435.99
0	7.58	0	7.58	0	7.58	0	7.58	0	242.21	0	242.21	0	242.21	0	436.71
0	7.59	0	7.59	0	7.59	0	7.59	0	242.53	0	242.53	0	242.53	0	437.33
0	7.6	0	7.6	0	7.6	0	7.6	0	242.85	0	242.85	0	242.85	0	438.06
0	7.61	0	7.61	0	7.61	0	7.61	0	243.17	0	243.17	0	243.17	0	438.27
0	7.62	0	7.62	0	7.62	0	7.62	0	243.49	0	243.49	0	243.49	0	439.14
0	7.63	0	7.63	0	7.63	0	7.63	0	243.81	0	243.81	0	243.81	0	439.64
0	7.64	0	7.64	0	7.64	0	7.64	0	244.13	0	244.13	0	244.13	0	440.36
0	7.65	0	7.65	0	7.65	0	7.65	0	244.45	0	244.45	0	244.45	0	440.7
0	7.66	0	7.66	0	7.66	0	7.66	0	244.77	0	244.77	0	244.77	0	441.39
0	7.67	0	7.67	0	7.67	0	7.67	0	245.09	0	245.09	0	245.09	0	441.87
0	7.68	0	7.68	0	7.68	0	7.68	0	245.41	0	245.41	0	245.41	0	442.79
0	7.69	0	7.69	0	7.69	0	7.69	0	245.73	0	245.73	0	245.73	0	442.82
0	7.7	0	7.7	0	7.7	0	7.7	0	246.05	0	246.05	0	246.05	0	443.73
0	7.71	0	7.71	0	7.71	0	7.71	0	246.37	0	246.37	0	246.37	0	444.21
0	7.72	0	7.72	0	7.72	0	7.72	0	246.69	0	246.69	0	246.69	0	444.9
0	7.73	0	7.73	0	7.73	0	7.73	0	247.01	0	247.01	0	247.01	0	445.25
0	7.74	0	7.74	0	7.74	0	7.74	0	247.33	0	247.33	0	247.33	0	445.97
0	7.75	0	7.75	0	7.75	0	7.75	0	247.65	0	247.65	0	247.65	0	446.46
0	7.76	0	7.76	0	7.76	0	7.76	0	247.97	0	247.97	0	247.97	0	447.33
0	7.77	0	7.77	0	7.77	0	7.77	0	248.29	0	248.29	0	248.29	0	447.54
0	7.78	0	7.78	0	7.78	0	7.78	0	248.61	0	248.61	0	248.61	0	448.27
0	7.79	0	7.79	0	7.79	0	7.79	0	248.93	0	248.93	0	248.93	0	448.88
0	7.8	0	7.8	0	7.8	0	7.8	0	249.25	0	249.25	0	249.25	0	449.6
0	7.81	0	7.81	0	7.81	0	7.81	0	249.57	0	249.57	0	249.57	0	449.89
0	7.82	0	7.82	0	7.82	0	7.82	0	249.89	0	249.89	0	249.89	0	450.56
0	7.83	0	7.83	0	7.83	0	7.83	0	250.21	0	250.21	0	250.21	0	451.01
0	7.84	0	7.84	0	7.84	0	7.84	0	250.53	0	250.53	0	250.53	0	451.91
0	7.85	0	7.85	0	7.85	0	7.85	0	250.85	0	250.85	0	250.85	0	452.09
0	7.86	0	7.86	0	7.86	0	7.86	0	251.17	0	251.17	0	251.17	0	452.99
0	7.87	0	7.87	0	7.87	0	7.87	0	251.49	0	251.49	0	251.49	0	453.44
0	7.88	0	7.88	0	7.88	0	7.88	0	251.81	0	251.81	0	251.81	0	454.15
0	7.89	0	7.89	0	7.89	0	7.89	0	252.13	0	252.13	0	252.13	0	454.46
0	7.9	0	7.9	0	7.9	0	7.9	0	252.45	0	252.45	0	252.45	0	455.14
0	7.91	0	7.91	0	7.91	0	7.91	0	252.77	0	252.77	0	252.77	0	455.74
0	7.92	0	7.92	0	7.92	0	7.92	0	253.09	0	253.09	0	253.09	0	456.49
0	7.93	0	7.93	0	7.93	0	7.93	0	253.41	0	253.41	0	253.41	0	456.76
0	7.94	0	7.94	0	7.94	0	7.94	0	253.73	0	253.73	0	253.73	0	457.57
0	7.95	0	7.95	0	7.95	0	7.95	0	254.05	0	254.05	0	254.05	0	458.11
0	7.96	0	7.96	0	7.96	0	7.96	0	254.37	0	254.37	0	254.37	0	458.78
0	7.97	0	7.97	0	7.97	0	7.97	0	254.69	0	254.69	0	254.69	0	459.19
0	7.98	0	7.98	0	7.98	0	7.98	0	255.01	0	255.01	0	255.01	0	459.82
0	7.99	0	7.99	0	7.99	0	7.99	0	255.33	0	255.33	0	255.33	0	460.28
0	0.08	0	0.08	0	0.08	0	0.08	0	255.65	0	255.65	0	255.65	0	461.21
0	8	0	8	0	8	0	8	0	255.97	0	255.97	0	255.97	0	461.3
0	8.01	0	8.01	0	8.01	0	8.01	0	256.29	0	256.29	0	256.29	0	462.22
0	8.02	0	8.02	0	8.02	0	8.02	0	256.61	0	256.61	0	256.61	0	462.65
0	8.03	0	8.03	0	8.03	0	8.03	0	256.93	0	256.93	0	256.93	0	463.33
0	8.04	0	8.04	0	8.04	0	8.04	0	257.25	0	257.25	0	257.25	0	463.73
0	8.05	0	8.05	0	8.05	0	8.05	0	257.57	0	257.57	0	257.57	0	464.38
0	8.06	0	8.06	0	8.06	0	8.06	0	257.89	0	257.89	0	257.89	0	464.95
0	8.07	0	8.07	0	8.07	0	8.07	0	258.21	0	258.21	0	258.21	0	465.76
0	8.08	0	8.08	0	8.08	0	8.08	0	258.53	0	258.53	0	258.53	0	466
0	8.09	0	8.09	0	8.09	0	8.09	0	258.85	0	258.85	0	258.85	0	466.76
0	8.1	0	8.1	0	8.1	0	8.1	0	259.17	0	259.17	0	259.17	0	467.38
0	8.11	0	8.11	0	8.11	0	8.11	0	259.49	0	259.49	0	259.49	0	468.02
0	8.12	0	8.12	0	8.12	0	8.12	0	259.81	0	259.81	0	259.81	0	468.32
0	8.13	0	8.13	0	8.13	0	8.13	0	260.13	0	260.13	0	260.13	0	469.04
0	8.14	0	8.14	0	8.14	0	8.14	0	260.45	0	260.45	0	260.45	0	469.51
0	8.15	0	8.15	0	8.15	0	8.15	0	260.77	0	260.77	0	260.77	0	470.41
0	8.16	0	8.16	0	8.16	0	8.16	0	261.09	0	261.09	0	261.09	0	470.54
0	8.17	0	8.17	0	8.17	0	8.17	0	261.41	0	261.41	0	261.41	0	471.47
0	8.18	0	8.18	0	8.18	0	8.18	0	261.73	0	261.73	0	261.73	0	471.94
0	8.19	0	8.19	0	8.19	0	8.19	0	262.05	0	262.05	0	262.05	0	472.57
0	8.2	0	8.2	0	8.2	0	8.2	0	262.37	0	262.37	0	262.37	0	472.88
0	8.21	0	8.21	0	8.21	0	8.21	0	262.69	0	262.69	0	262.69	0	473.59
0	8.22	0	8.22	0	8.22	0	8.22	0	263.01	0	263.01	0	263.01	0	474.19
0	8.23	0	8.23	0	8.23	0	8.23	0	263.33	0	263.33	0	263.33	0	474.98
0	8.24	0	8.24	0	8.24	0	8.24	0	263.65	0	263.65	0	263.65	0	475.18
0	8.25	0	8.25	0	8.25	0	8.25	0	263.97	0	263.97	0	263.97	0	476.02
0	8.26	0	8.26	0	8.26	0	8.26	0	264.29	0	264.29	0	264.29	0	476.53
0	8.27	0	8.27	0	8.27	0	8.27	0	264.61	0	264.61	0	264.61	0	477.23
0	8.28	0	8.28	0	8.28	0	8.28	0	264.93	0	264.93	0	264.93	0	477.61
0	8.29	0	8.29	0	8.29	0	8.29	0	265.25	0	265.25	0	265.25	0	478.31
0	8.3	0	8.3	0	8.3	0	8.3	0	265.57	0	265.57	0	265.57	0	478.76
0	8.31	0	8.31	0	8.31	0	8.31	0	265.89	0	265.89	0	265.89	0	479.66
0	8.32	0	8.32	0	8.32	0	8.32	0.05	266.21	0	266.21	0	266.21	0	479.72
0	8.33	0	8.33	0	8.33	0	8.33	0.05	266.53	0	266.53	0	266.53	0	480.65
0	8.34	0	8.34	0	8.34	0	8.34	0.06	266.85	0	266.85	0	266.85	0	481.07
0	8.35	0	8.35	0	8.35	0	8.35	0.06	267.17	0	267.17	0	267.17	0	481.79
0	8.36	0	8.36	0	8.36	0	8.36	0.07	267.49	0	267.49	0	267.49	0	482.15
0	8.37	0	8.37	0	8.37	0	8.37	0.07	267.81	0	267.81	0	267.81	0	482.87
0	8.38	0	8.38	0	8.38	0	8.38	0.07	268.13	0	268.13	0	268.13	0	483.37
0	8.39	0	8.39	0	8.39	0	8.39	0.07	268.45	0	268.45	0	268.45	0	484.22
0	8.4	0	8.4	0	8.4	0	8.4	0.07	268.77	0	268.77	0	268.77	0	484.43
0	8.41	0	8.41	0	8.41	0	8.41	0.07	269.09	0	269.09	0	269.09	0	485.2
0	8.42	0	8.42	0	8.42	0	8.42	0.07	269.41	0	269.41	0	269.41	0	485.8
0	8.43	0	8.43	0	8.43	0	8.43	0.07	269.73	0	269.73	0	269.73	0	486.52
0	8.44	0	8.44	0	8.44	0	8.44	0.08	270.05	0	270.05	0	270.05	0	486.82
0	8.45	0	8.45	0	8.45	0	8.45	0.08	270.37	0	270.37	0	270.37	0	487.46
0	8.46	0	8.46	0	8.46	0	8.46	0.08	270.69	0	270.69	0	270.69	0	487.94
0	8.47	0	8.47	0	8.47	0	8.47	0.09	271.01	0	271.01	0	271.01	0	488.84
0	8.48	0	8.48	0	8.48	0	8.48	0.09	271.33	0	271.33	0	271.33	0	488.98
0	8.49	0	8.49	0	8.49	0	8.49	0.1	271.65	0	271.65	0	271.65	0	489.89
0	8.5	0	8.5	0	8.5	0	8.5	0.1	271.97	0	271.97	0	271.97	0	490.37
0	8.51	0	8.51	0	8.51	0	8.51	0.1	272.29	0	272.29	0	272.29	0	491.06
0	8.52	0	8.52	0	8.52	0	8.52	0.1	272.61	0	272.61	0	272.61	0	491.38
0	8.53	0	8.53	0	8.53	0	8.53	0.1	272.93	0	272.93	0	272.93	0	492.01
0	8.54	0	8.54	0	8.54	0	8.54	0.1	273.25	0	273.25	0	273.25	0	492.62
0	8.55	0	8.55	0	8.55	0	8.55	0.1	273.57	0	273.57	0	273.57	0	493.4
0	8.56	0	8.56	0	8.56	0	8.56	0.1	273.89	0	273.89	0	273.89	0	493.63
0	8.57	0	8.57	0	8.57	0	8.57	0.1	274.21	0	274.21	0	274.21	0	494.44
0	8.58	0	8.58	0	8.58	0	8.58	0.1	274.53	0	274.53	0	274.53	0	495.02
0	8.59	0	8.59	0	8.59	0	8.59	0.11	274.85	0	274.85	0	274.85	0	495.65
0	8.6	0	8.6	0	8.6	0	8.6	0.11	275.17	0	275.17	0	275.17	0	496.06
0	8.61	0	8.61	0	8.61	0	8.61	0.12	275.49	0	275.49	0	275.49	0	496.73
0	8.62	0	8.62	0	8.62	0	8.62	0.13	275.81	0	275.81	0	275.81	0	497.18
0	8.63	0	8.63	0	8.63	0	8.63	0.13	276.13	0	276.13	0	276.13	0	498.08
0	8.64	0	8.64	0	8.64	0	8.64	0.13	276.45	0	276.45	0	276.45	0	498.2
0	8.65	0	8.65	0	8.65	0	8.65	0.13	276.77	0	276.77	0	276.77	0	499.1
0	8.66	0	8.66	0	8.66	0	8.66	0.13	277.09	0	277.09	0	277.09	0	499.57
0	8.67	0	8.67	0	8.67	0	8.67	0.13	277.41	0	277.41	0	277.41	0	500.23
0	8.68	0	8.68	0	8.68	0	8.68	0.13	277.73	0	277.73	0	277.73	0	500.63
0	8.69	0	8.69	0	8.69	0	8.69	0.14	278.05	0	278.05	0	278.05	0	501.31
0	8.7	0	8.7	0	8.7	0	8.7	0.14	278.37	0	278.37	0	278.37	0	501.85
0	8.71	0	8.71	0	8.71	0	8.71	0.14	278.69	0	278.69	0	278.69	0	502.66
0	8.72	0	8.72	0	8.72	0	8.72	0.14	279.01	0	279.01	0	279.01	0	502.93
0	8.73	0	8.73	0	8.73	0	8.73	0.14	279.33	0	279.33	0	279.33	0	503.66
0	8.74	0	8.74	0	8.74	0	8.74	0.14	279.65	0	279.65	0	279.65	0	504.28
0	8.75	0	8.75	0	8.75	0	8.75	0.15	279.97	0	279.97	0	279.97	0	504.95
0	8.76	0	8.76	0	8.76	0	8.76	0.15	280.29	0	280.29	0	280.29	0	505.24
0	8.77	0	8.77	0	8.77	0	8.77	0.15	280.61	0	280.61	0	280.61	0	505.96
0	8.78	0	8.78	0	8.78	0	8.78	0.15	280.93	0	280.93	0	280.93	0	506.39
0	8.79	0	8.79	0	8.79	0	8.79	0.15	281.25	0	281.25	0	281.25	0	507.31
0	8.8	0	8.8	0	8.8	0	8.8	0.15	281.57	0	281.57	0	281.57	0	507.47
0	8.81	0	8.81	0	8.81	0	8.81	0.15	281.89	0	281.89	0	281.89	0	508.39
0	8.82	0	8.82	0	8.82	0	8.82	0.15	282.21	0	282.21	0	282.21	0	508.82
0	8.83	0	8.83	0	8.83	0	8.83	0.15	282.53	0	282.53	0	282.53	0	509.5
0	8.84	0	8.84	0	8.84	0	8.84	0.15	282.85	0	282.85	0	282.85	0	509.81
0	8.85	0	8.85	0	8.85	0	8.85	0.15	283.17	0	283.17	0	283.17	0	510.49
0	8.86	0	8.86	0	8.86	0	8.86	0.15	283.49	0	283.49	0	283.49	0	511.11
0	8.87	0	8.87	0	8.87	0	8.87	0.15	283.81	0	283.81	0	283.81	0	511.84
0	8.88	0	8.88	0	8.88	0	8.88	0.17	284.13	0	284.13	0	284.13	0	512.05
0	8.89	0	8.89	0	8.89	0	8.89	0.17	284.45	0	284.45	0	284.45	0	512.92
0	8.9	0	8.9	0	8.9	0	8.9	0.18	284.77	0	284.77	0	284.77	0	513.45
0	8.91	0	8.91	0	8.91	0	8.91	0.18	285.09	0	285.09	0	285.09	0	514.14
0	8.92	0	8.92	0	8.92	0	8.92	0.18	285.41	0	285.41	0	285.41	0	514.48
0	8.93	0	8.93	0	8.93	0	8.93	0.18	285.73	0	285.73	0	285.73	0	515.2
0	8.94	0	8.94	0	8.94	0	8.94	0.18	286.05	0	286.05	0	286.05	0	515.67
0	8.95	0	8.95	0	8.95	0	8.95	0.18	286.37	0	286.37	0	286.37	0	516.57
0	8.96	0	8.96	0	8.96	0	8.96	0.18	286.69	0	286.69	0	286.69	0	516.61
0	8.97	0	8.97	0	8.97	0	8.97	0.18	287.01	0	287.01	0	287.01	0	517.51
0	8.98	0	8.98	0	8.98	0	8.98	0.19	287.33	0	287.33	0	287.33	0	517.99
0	8.99	0	8.99	0	8.99	0	8.99	0.19	287.65	0	287.65	0	287.65	0	518.71
0	9	0	9	0	9	0	9	0.19	287.97	0	287.97	0	287.97	0	519.04
0	0.09	0	0.09	0	0.09	0	0.09	0.19	288.29	0	288.29	0	288.29	0	519.75
0	9.01	0	9.01	0	9.01	0	9.01	0.21	288.61	0	288.61	0	288.61	0	520.26
0	9.02	0	9.02	0	9.02	0	9.02	0.22	288.93	0	288.93	0	288.93	0	521.14
0	9.03	0	9.03	0	9.03	0	9.03	0.22	289.25	0	289.25	0	289.25	0	521.34
0	9.04	0	9.04	0	9.04	0	9.04	0.22	289.57	0	289.57	0	289.57	0	522.09
0	9.05	0	9.05	0	9.05	0	9.05	0.22	289.89	0	289.89	0	289.89	0	522.69
0	9.06	0	9.06	0	9.06	0	9.06	0.23	290.21	0	290.21	0	290.21	0	523.39
0	9.07	0	9.07	0	9.07	0	9.07	0.23	290.53	0	290.53	0	290.53	0	523.71
0	9.08	0	9.08	0	9.08	0	9.08	0.24	290.85	0	290.85	0	290.85	0	524.38
0	9.09	0	9.09	0	9.09	0	9.09	0.24	291.17	0	291.17	0	291.17	0	524.8
0	9.1	0	9.1	0	9.1	0	9.1	0.25	291.49	0	291.49	0	291.49	0	525.73
0	9.11	0	9.11	0	9.11	0	9.11	0.25	291.81	0	291.81	0	291.81	0	525.88
0	9.12	0	9.12	0	9.12	0	9.12	0.26	292.13	0	292.12	0	292.13	0	526.81
0	9.13	0	9.13	0	9.13	0	9.13	0.26	292.45	0	292.44	0	292.45	0	527.23
0	9.14	0	9.14	0	9.14	0	9.14	0.26	292.77	0	292.76	0	292.77	0	527.95
0	9.15	0	9.15	0	9.15	0	9.15	0.27	293.09	0	293.08	0	293.09	0	528.25
0	9.16	0	9.16	0	9.16	0	9.16	0.27	293.41	0	293.4	0	293.41	0	528.93
0	9.17	0	9.17	0	9.17	0	9.17	0.27	293.73	0	293.72	0	293.73	0	529.53
0	9.18	0	9.18	0	9.18	0	9.18	0.27	294.05	0	294.04	0	294.05	0	530.28
0	9.19	0	9.19	0	9.19	0	9.19	0.27	294.37	0	294.36	0	294.37	0	530.55
0	9.2	0	9.2	0	9.2	0	9.2	0.27	294.69	0	294.68	0	294.69	0	531.36
0	9.21	0	9.21	0	9.21	0	9.21	0.27	295.01	0	295	0	295.01	0	531.9
0	9.22	0	9.22	0	9.22	0	9.22	0.27	295.33	0	295.32	0	295.33	0	532.57
0	9.23	0	9.23	0	9.23	0	9.23	0.27	295.65	0	295.64	0	295.65	0	532.98
0	9.24	0	9.24	0	9.24	0	9.24	0.27	295.97	0	295.96	0	295.97	0	533.62
0	9.25	0	9.25	0	9.25	0	9.25	0.27	296.29	0	296.28	0	296.29	0	534.1
0	9.26	0	9.26	0	9.26	0	9.26	0.27	296.61	0	296.6	0	296.61	0	535
0	9.27	0	9.27	0	9.27	0	9.27	0.27	296.93	0	296.92	0	296.93	0	535.11
0	9.28	0	9.28	0	9.28	0	9.28	0.27	297.25	0	297.24	0	297.25	0	536.01
0	9.29	0	9.29	0	9.29	0	9.29	0.27	297.57	0	297.56	0	297.57	0	536.46
0	9.3	0	9.3	0	9.3	0	9.3	0.27	297.89	0	297.88	0	297.89	0	537.13
0	9.31	0	9.31	0	9.31	0	9.31	0.27	298.21	0	298.2	0	298.21	0	537.54
0	9.32	0	9.32	0	9.32	0	9.32	0.27	298.53	0	298.52	0	298.53	0	538.17
0	9.33	0	9.33	0	9.33	0	9.33	0.27	298.85	0	298.84	0	298.85	0	538.75
0	9.34	0	9.34	0	9.34	0	9.34	0.27	299.17	0	299.16	0	299.17	0	539.56
0	9.35	0	9.35	0	9.35	0	9.35	0.27	299.49	0	299.48	0	299.49	0	539.79
0	9.36	0	9.36	0	9.36	0	9.36	0.27	299.81	0	299.8	0	299.81	0	540.58
0	9.37	0	9.37	0	9.37	0	9.37	0.27	300.13	0	300.12	0	300.13	0	541.18
0	9.38	0	9.38	0	9.38	0	9.38	0.27	300.45	0	300.44	0	300.45	0	541.81
0	9.39	0	9.39	0	9.39	0	9.39	0.27	300.77	0	300.76	0	300.77	0	542.13
0	9.4	0	9.4	0	9.4	0	9.4	0.27	301.09	0	301.08	0	301.09	0	542.83
0	9.41	0	9.41	0	9.41	0	9.41	0.27	301.41	0	301.4	0	301.41	0	543.3
0	9.42	0	9.42	0	9.42	0	9.42	0.27	301.73	0	301.72	0	301.73	0	544.23
0	9.43	0	9.43	0	9.43	0	9.43	0.27	302.05	0	302.04	0	302.05	0	544.36
0	9.44	0	9.44	0	9.44	0	9.44	0.27	302.37	0	302.36	0	302.37	0	545.26
0	9.45	0	9.45	0	9.45	0	9.45	0.27	302.69	0	302.68	0	302.69	0	545.73
0	9.46	0	9.46	0	9.46	0	9.46	0.27	303.01	0	303	0	303.01	0	546.39
0	9.47	0	9.47	0	9.47	0	9.47	0.28	303.33	0	303.32	0	303.33	0	546.67
0	9.48	0	9.48	0	9.48	0	9.48	0.28	303.65	0	303.64	0	303.65	0	547.39
0	9.49	0	9.49	0	9.49	0	9.49	0.28	303.97	0	303.96	0	303.97	0	548.01
0	9.5	0	9.5	0	9.5	0	9.5	0.28	304.29	0	304.28	0	304.28	0	548.77
0	9.51	0	9.51	0	9.51	0	9.51	0.28	304.61	0	304.6	0	304.6	0	548.97
0	9.52	0	9.52	0	9.52	0	9.52	0.28	304.93	0	304.92	0	304.92	0	549.82
0	9.53	0	9.53	0	9.53	0	9.53	0.28	305.25	0	305.24	0	305.24	0	550.32
0	9.54	0	9.54	0	9.54	0	9.54	0.29	305.57	0	305.56	0	305.56	0	551.04
0	9.55	0	9.55	0	9.55	0	9.55	0.29	305.89	0	305.88	0	305.88	0	551.4
0	9.56	0	9.56	0	9.56	0	9.56	0.3	306.21	0	306.2	0	306.2	0	552.12
0	9.57	0	9.57	0	9.57	0	9.57	0.3	306.53	0	306.52	0	306.52	0	552.55
0	9.58	0	9.58	0	9.58	0	9.58	0.3	306.85	0	306.84	0	306.84	0	553.47
0	9.59	0	9.59	0	9.59	0	9.59	0.3	307.17	0	307.16	0	307.16	0	553.54
0	9.6	0	9.6	0	9.6	0	9.6	0.3	307.49	0	307.48	0	307.48	0	554.44
0	9.61	0	9.61	0	9.61	0	9.61	0.3	307.81	0	307.8	0	307.8	0	554.89
0	9.62	0	9.62	0	9.62	0	9.62	0.3	308.13	0	308.12	0	308.12	0	555.58
0	9.63	0	9.63	0	9.63	0	9.63	0.3	308.45	0	308.44	0	308.44	0	555.97
0	9.64	0	9.64	0	9.64	0	9.64	0.3	308.77	0	308.76	0	308.76	0	556.66
0	9.65	0	9.65	0	9.65	0	9.65	0.3	309.09	0	309.08	0	309.08	0	557.19
0	9.66	0	9.66	0	9.66	0	9.66	0.3	309.41	0	309.4	0	309.4	0	558.01
0	9.67	0	9.67	0	9.67	0	9.67	0.3	309.73	0	309.72	0	309.72	0	558.22
0	9.68	0	9.68	0	9.68	0	9.68	0.3	310.05	0	310.04	0	310.04	0	559
0	9.69	0	9.69	0	9.69	0	9.69	0.3	310.37	0	310.36	0	310.36	0	559.62
0	9.7	0	9.7	0	9.7	0	9.7	0.3	310.69	0	310.68	0	310.68	0	560.31
0	9.71	0	9.71	0	9.71	0	9.71	0.31	311.01	0	311	0	311	0	560.62
0	9.72	0	9.72	0	9.72	0	9.72	0.31	311.33	0	311.32	0	311.32	0	561.25
0	9.73	0	9.73	0	9.73	0	9.73	0.31	311.65	0	311.64	0	311.64	0	561.73
0	9.74	0	9.74	0	9.74	0	9.74	0.31	311.97	0	311.96	0	311.96	0	562.65
0	9.75	0	9.75	0	9.75	0	9.75	0.31	312.28	0	312.28	0	312.28	0	562.78
0	9.76	0	9.76	0	9.76	0	9.76	0.31	312.6	0	312.6	0	312.6	0	563.68
0	9.77	0	9.77	0	9.77	0	9.77	0.31	312.92	0	312.92	0	312.92	0	564.16
0	9.78	0	9.78	0	9.78	0	9.78	0.31	313.24	0	313.24	0	313.24	0	564.88
0	9.79	0	9.79	0	9.79	0	9.79	0.32	313.56	0	313.56	0	313.56	0	565.17
0	9.8	0	9.8	0	9.8	0	9.8	0.33	313.88	0	313.88	0	313.88	0	565.83
0	9.81	0	9.81	0	9.81	0	9.81	0.34	314.2	0	314.2	0	314.2	0	566.43
0	9.82	0	9.82	0	9.82	0	9.82	0.35	314.52	0	314.52	0	314.52	0	567.19
0	9.83	0	9.83	0	9.83	0	9.83	0.36	314.84	0	314.84	0	314.84	0	567.45
0	9.84	0	9.84	0	9.84	0	9.84	0.36	315.16	0	315.16	0	315.16	0	568.26
0	9.85	0	9.85	0	9.85	0	9.85	0.37	315.48	0	315.48	0	315.48	0	568.81
0	9.86	0	9.86	0	9.86	0	9.86	0.37	315.8	0	315.8	0	315.8	0	569.47
0	9.87	0	9.87	0	9.87	0	9.87	0.37	316.12	0	316.12	0	316.12	0	569.88
0	9.88	0	9.88	0	9.88	0	9.88	0.38	316.44	0	316.44	0	316.44	0	570.55
0	9.89	0	9.89	0	9.89	0	9.89	0.38	316.76	0	316.76	0	316.76	0	570.97
0	9.9	0	9.9	0	9.9	0	9.9	0.38	317.08	0	317.08	0	317.08	0	571.9
0	9.91	0	9.91	0	9.91	0	9.91	0.38	317.4	0	317.4	0	317.4	0	571.99
0	9.92	0	9.92	0	9.92	0	9.92	0.38	317.72	0	317.72	0	317.72	0	572.9
0	9.93	0	9.93	0	9.93	0	9.93	0.38	318.04	0	318.04	0	318.04	0	573.38
0	9.94	0	9.94	0	9.94	0	9.94	0.38	318.36	0	318.36	0	318.36	0	574.01
0	9.95	0	9.95	0	9.95	0	9.95	0.39	318.68	0	318.68	0	318.68	0	574.41
0	9.96	0	9.96	0	9.96	0	9.96	0.39	319	0	319	0	319	0	575.09
0	9.97	0	9.97	0	9.97	0	9.97	0.39	319.32	0	319.32	0	319.32	0	575.63
0	9.98	0	9.98	0	9.98	0	9.98	0.39	319.64	0	319.64	0	319.64	0	576.44
0	9.99	0	9.99	0	9.99	0	9.99	0.4	319.96	0	319.96	0	319.96	0	576.71
0	0.01	0	0.01	0	0.01	0	0.01	0.4	320.28	0	320.28	0	320.28	0	577.44
0	10	0	10	0	10	0	10	0.4	320.6	0	320.6	0	320.6	0	578.06
0	10.01	0	10.01	0	10.01	0	10.01	0.4	320.92	0	320.92	0	320.92	0	578.73
0	10.02	0	10.02	0	10.02	0	10.02	0.4	321.24	0	321.24	0	321.24	0	579.05
0	10.03	0	10.03	0	10.03	0	10.03	0.4	321.56	0	321.56	0	321.56	0	579.74
0	10.04	0	10.04	0	10.04	0	10.04	0.4	321.88	0	321.88	0	321.88	0	580.19
0	10.05	0	10.05	0	10.05	0	10.05	0.4	322.2	0	322.2	0	322.2	0	581.09
0	10.06	0	10.06	0	10.06	0	10.06	0.4	322.52	0	322.52	0	322.52	0	581.27
0	10.07	0	10.07	0	10.07	0	10.07	0.4	322.84	0	322.84	0	322.84	0	582.17
0	10.08	0	10.08	0	10.08	0	10.08	0.4	323.16	0	323.16	0	323.16	0	582.62
0	10.09	0	10.09	0	10.09	0	10.09	0.4	323.48	0	323.48	0	323.48	0	583.29
0	10.1	0	10.1	0	10.1	0	10.1	0.4	323.8	0	323.8	0	323.8	0	583.59
0	10.11	0	10.11	0	10.11	0	10.11	0.41	324.12	0	324.12	0	324.12	0	584.31
0	10.12	0	10.12	0	10.12	0	10.12	0.41	324.44	0	324.44	0	324.44	0	584.91
0	10.13	0	10.13	0	10.13	0	10.13	0.41	324.76	0	324.76	0	324.76	0	585.66
0	10.14	0	10.14	0	10.14	0	10.14	0.41	325.08	0	325.08	0	325.08	0	585.86
0	10.15	0	10.15	0	10.15	0	10.15	0.41	325.4	0	325.4	0	325.4	0	586.74
0	10.16	0	10.16	0	10.16	0	10.16	0.41	325.72	0	325.72	0	325.72	0	587.24
0	10.17	0	10.17	0	10.17	0	10.17	0.41	326.04	0	326.04	0	326.04	0	587.96
0	10.18	0	10.18	0	10.18	0	10.18	0.41	326.36	0	326.36	0	326.36	0	588.29
0	10.19	0	10.19	0	10.19	0	10.19	0.41	326.68	0	326.68	0	326.68	0	588.99
0	10.2	0	10.2	0	10.2	0	10.2	0.42	327	0	327	0	327	0	589.46
0	10.21	0	10.21	0	10.21	0	10.21	0.43	327.32	0	327.32	0	327.32	0	590.39
0	10.22	0	10.22	0	10.22	0	10.22	0.43	327.64	0	327.64	0	327.64	0	590.4
0	10.23	0	10.23	0	10.23	0	10.23	0.43	327.96	0	327.96	0	327.96	0	591.33
0	10.24	0	10.24	0	10.24	0	10.24	0.44	328.28	0	328.28	0	328.28	0	591.8
0	10.25	0	10.25	0	10.25	0	10.25	0.44	328.6	0	328.6	0	328.6	0	592.5
0	10.26	0	10.26	0	10.26	0	10.26	0.44	328.92	0	328.92	0	328.92	0	592.83
0	10.27	0	10.27	0	10.27	0	10.27	0.44	329.24	0	329.24	0	329.24	0	593.55
0	10.28	0	10.28	0	10.28	0	10.28	0.44	329.56	0	329.56	0	329.56	0	594.05
0	10.29	0	10.29	0	10.29	0	10.29	0.44	329.88	0	329.88	0	329.88	0	594.93
0	10.3	0	10.3	0	10.3	0	10.3	0.45	330.2	0	330.2	0	330.2	0	595.13
0	10.31	0	10.31	0	10.31	0	10.31	0.45	330.52	0	330.52	0	330.52	0	595.88
0	10.32	0	10.32	0	10.32	0	10.32	0.46	330.84	0	330.84	0	330.84	0	596.48
0	10.33	0	10.33	0	10.33	0	10.33	0.46	331.16	0	331.16	0	331.16	0	597.2
0	10.34	0	10.34	0	10.34	0	10.34	0.46	331.48	0	331.48	0	331.48	0	597.5
0	10.35	0	10.35	0	10.35	0	10.35	0.46	331.8	0	331.8	0	331.8	0	598.16
0	10.36	0	10.36	0	10.36	0	10.36	0.46	332.12	0	332.12	0	332.12	0	598.61
0	10.37	0	10.37	0	10.37	0	10.37	0.46	332.44	0	332.44	0	332.44	0	599.51
0	10.38	0	10.38	0	10.38	0	10.38	0.46	332.76	0	332.76	0	332.76	0	599.69
0	10.39	0	10.39	0	10.39	0	10.39	0.46	333.08	0	333.08	0	333.08	0	600.59
0	10.4	0	10.4	0	10.4	0	10.4	0.46	333.4	0	333.4	0	333.4	0	601.04
0	10.41	0	10.41	0	10.41	0	10.41	0.46	333.72	0	333.72	0	333.72	0	601.73
0	10.42	0	10.42	0	10.42	0	10.42	0.46	334.04	0	334.04	0	334.04	0	602.05
0	10.43	0	10.43	0	10.43	0	10.43	0.46	334.36	0	334.36	0	334.36	0	602.72
0	10.44	0	10.44	0	10.44	0	10.44	0.46	334.68	0	334.68	0	334.68	0	603.34
0	10.45	0	10.45	0	10.45	0	10.45	0.46	335	0	335	0	335	0	604.07
0	10.46	0	10.46	0	10.46	0	10.46	0.46	335.32	0	335.32	0	335.32	0	604.34
0	10.47	0	10.47	0	10.47	0	10.47	0.47	335.64	0	335.64	0	335.64	0	605.15
0	10.48	0	10.48	0	10.48	0	10.48	0.48	335.96	0	335.96	0	335.96	0	605.69
0	10.49	0	10.49	0	10.49	0	10.49	0.48	336.28	0	336.28	0	336.28	0	606.37
0	10.5	0	10.5	0	10.5	0	10.5	0.49	336.6	0	336.6	0	336.6	0	606.77
0	10.51	0	10.51	0	10.51	0	10.51	0.49	336.92	0	336.92	0	336.92	0	607.4
0	10.52	0	10.52	0	10.52	0	10.52	0.49	337.24	0	337.24	0	337.24	0	607.88
0	10.53	0	10.53	0	10.53	0	10.53	0.49	337.56	0	337.56	0	337.56	0	608.8
0	10.54	0	10.54	0	10.54	0	10.54	0.49	337.88	0	337.88	0	337.88	0	608.89
0	10.55	0	10.55	0	10.55	0	10.55	0.49	338.2	0	338.2	0	338.2	0	609.82
0	10.56	0	10.56	0	10.56	0	10.56	0.49	338.52	0	338.52	0	338.52	0	610.24
0	10.57	0	10.57	0	10.57	0	10.57	0.5	338.84	0	338.84	0	338.84	0	610.91
0	10.58	0	10.58	0	10.58	0	10.58	0.5	339.16	0	339.16	0	339.16	0	611.32
0	10.59	0	10.59	0	10.59	0	10.59	0.5	339.48	0	339.48	0	339.48	0	611.98
0	10.6	0	10.6	0	10.6	0	10.6	0.5	339.8	0	339.8	0	339.8	0	612.53
0	10.61	0	10.61	0	10.61	0	10.61	0.5	340.12	0	340.12	0	340.11	0	613.34
0	10.62	0	10.62	0	10.62	0	10.62	0.5	340.44	0	340.44	0	340.43	0	613.6
0	10.63	0	10.63	0	10.63	0	10.63	0.51	340.76	0	340.76	0	340.75	0	614.36
0	10.64	0	10.64	0	10.64	0	10.64	0.51	341.08	0	341.08	0	341.07	0	614.96
0	10.65	0	10.65	0	10.65	0	10.65	0.51	341.4	0	341.4	0	341.39	0	615.62
0	10.66	0	10.66	0	10.66	0	10.66	0.51	341.72	0	341.72	0	341.71	0	615.91
0	10.67	0	10.67	0	10.67	0	10.67	0.51	342.04	0	342.04	0	342.03	0	616.63
0	10.68	0	10.68	0	10.68	0	10.68	0.51	342.36	0	342.36	0	342.35	0	617.11
0	10.69	0	10.69	0	10.69	0	10.69	0.51	342.68	0	342.68	0	342.67	0	618.01
0	10.7	0	10.7	0	10.7	0	10.7	0.51	343	0	343	0	342.99	0	618.14
0	10.71	0	10.71	0	10.71	0	10.71	0.52	343.32	0	343.32	0	343.31	0	619.06
0	10.72	0	10.72	0	10.72	0	10.72	0.52	343.64	0	343.64	0	343.63	0	619.54
0	10.73	0	10.73	0	10.73	0	10.73	0.52	343.96	0	343.96	0	343.95	0	620.17
0	10.74	0	10.74	0	10.74	0	10.74	0.53	344.27	0	344.28	0	344.27	0	620.48
0	10.75	0	10.75	0	10.75	0	10.75	0.53	344.59	0	344.6	0	344.59	0	621.17
0	10.76	0	10.76	0	10.76	0	10.76	0.54	344.91	0	344.92	0	344.91	0	621.79
0	10.77	0	10.77	0	10.77	0	10.77	0.54	345.23	0	345.24	0	345.23	0	622.56
0	10.78	0	10.78	0	10.78	0	10.78	0.54	345.55	0	345.56	0	345.55	0	622.77
0	10.79	0	10.79	0	10.79	0	10.79	0.55	345.87	0	345.88	0	345.87	0	623.59
0	10.8	0	10.8	0	10.8	0	10.8	0.55	346.19	0	346.2	0	346.19	0	624.12
0	10.81	0	10.81	0	10.81	0	10.81	0.55	346.51	0	346.52	0	346.51	0	624.81
0	10.82	0	10.82	0	10.82	0	10.82	0.56	346.83	0	346.84	0	346.83	0	625.2
0	10.83	0	10.83	0	10.83	0	10.83	0.56	347.15	0	347.16	0	347.15	0	625.89
0	10.84	0	10.84	0	10.84	0	10.84	0.58	347.47	0	347.48	0	347.47	0	626.34
0	10.85	0	10.85	0	10.85	0	10.85	0.58	347.79	0	347.8	0	347.79	0	627.24
0	10.86	0	10.86	0	10.86	0	10.86	0.58	348.11	0	348.12	0	348.11	0	627.31
0	10.87	0	10.87	0	10.87	0	10.87	0.58	348.43	0	348.44	0	348.43	0	628.23
0	10.88	0	10.88	0	10.88	0	10.88	0.58	348.75	0	348.76	0	348.75	0	628.66
0	10.89	0	10.89	0	10.89	0	10.89	0.58	349.07	0	349.08	0	349.07	0	629.38
0	10.9	0	10.9	0	10.9	0	10.9	0.58	349.39	0	349.4	0	349.39	0	629.74
0	10.91	0	10.91	0	10.91	0	10.91	0.58	349.71	0	349.72	0	349.71	0	630.46
0	10.92	0	10.92	0	10.92	0	10.92	0.58	350.03	0	350.03	0	350.03	0	630.96
0	10.93	0	10.93	0	10.93	0	10.93	0.58	350.35	0	350.35	0	350.35	0	631.81
0	10.94	0	10.94	0	10.94	0	10.94	0.59	350.67	0	350.67	0	350.67	0	632.01
0	10.95	0	10.95	0	10.95	0	10.95	0.59	350.99	0	350.99	0	350.99	0	632.77
0	10.96	0	10.96	0	10.96	0	10.96	0.59	351.31	0	351.31	0	351.31	0	633.39
0	10.97	0	10.97	0	10.97	0	10.97	0.59	351.63	0	351.63	0	351.63	0	634.11
0	10.98	0	10.98	0	10.98	0	10.98	0.59	351.95	0	351.95	0	351.95	0	634.39
0	10.99	0	10.99	0	10.99	0	10.99	0.59	352.27	0	352.27	0	352.27	0	635.05
0	11	0	11	0	11	0	11	0.59	352.59	0	352.59	0	352.59	0	635.52
0	11.01	0	11.01	0	11.01	0	11.01	0.59	352.91	0	352.91	0	352.91	0	636.42
0	11.02	0	11.02	0	11.02	0	11.02	0.59	353.23	0	353.23	0	353.23	0	636.55
0	11.03	0	11.03	0	11.03	0	11.03	0.59	353.55	0	353.55	0	353.55	0	637.48
0	11.04	0	11.04	0	11.04	0	11.04	0.61	353.87	0	353.87	0	353.87	0	637.95
0	11.05	0	11.05	0	11.05	0	11.05	0.62	354.19	0	354.19	0	354.19	0	638.65
0	11.06	0	11.06	0	11.06	0	11.06	0.63	354.51	0	354.51	0	354.51	0	638.97
0	11.07	0	11.07	0	11.07	0	11.07	0.64	354.83	0	354.83	0	354.83	0	639.6
0	11.08	0	11.08	0	11.08	0	11.08	0.64	355.15	0	355.15	0	355.15	0	640.2
0	11.09	0	11.09	0	11.09	0	11.09	0.65	355.47	0	355.47	0	355.47	0	640.99
0	11.1	0	11.1	0	11.1	0	11.1	0.67	355.79	0	355.79	0	355.79	0	641.22
0	11.11	0	11.11	0	11.11	0	11.11	0.67	356.11	0	356.11	0	356.11	0	642.03
0	11.12	0	11.12	0	11.12	0	11.12	0.67	356.43	0	356.43	0	356.43	0	642.61
0	11.13	0	11.13	0	11.13	0	11.13	0.68	356.75	0	356.75	0	356.75	0	643.24
0	11.14	0	11.14	0	11.14	0	11.14	0.69	357.07	0	357.07	0	357.07	0	643.65
0	11.15	0	11.15	0	11.15	0	11.15	0.69	357.39	0	357.39	0	357.39	0	644.32
0	11.16	0	11.16	0	11.16	0	11.16	0.69	357.71	0	357.71	0	357.71	0	644.77
0	11.17	0	11.17	0	11.17	0	11.17	0.7	358.03	0	358.03	0	358.03	0	645.67
0	11.18	0	11.18	0	11.18	0	11.18	0.7	358.35	0	358.35	0	358.35	0	645.78
0	11.19	0	11.19	0	11.19	0	11.19	0.71	358.67	0	358.67	0	358.67	0	646.68
0	11.2	0	11.2	0	11.2	0	11.2	0.71	358.99	0	358.99	0	358.99	0	647.16
0	11.21	0	11.21	0	11.21	0	11.21	0.72	359.31	0	359.31	0	359.31	0	647.8
0	11.22	0	11.22	0	11.22	0	11.22	0.72	359.63	0	359.63	0	359.63	0	648.2
0	11.23	0	11.23	0	11.23	0	11.23	0.73	359.95	0	359.95	0	359.95	0	648.87
0	11.24	0	11.24	0	11.24	0	11.24	0.73	360.27	0	360.27	0	360.27	0	649.41
0	11.25	0	11.25	0	11.25	0	11.25	0.73	360.59	0	360.59	0	360.59	0	650.21
0	11.26	0	11.26	0	11.26	0	11.26	0.73	360.91	0	360.91	0	360.91	0	650.48
0	11.27	0	11.27	0	11.27	0	11.27	0.74	361.23	0	361.23	0	361.23	0	651.23
0	11.28	0	11.28	0	11.28	0	11.28	0.74	361.55	0	361.55	0	361.55	0	651.83
0	11.29	0	11.29	0	11.29	0	11.29	0.74	361.87	0	361.87	0	361.87	0	652.51
0	11.3	0	11.3	0	11.3	0	11.3	0.74	362.19	0	362.19	0	362.19	0	652.81
0	11.31	0	11.31	0	11.31	0	11.31	0.74	362.51	0	362.51	0	362.51	0	653.53
0	11.32	0	11.32	0	11.32	0	11.32	0.74	362.83	0	362.83	0	362.83	0	653.95
0	11.33	0	11.33	0	11.33	0	11.33	0.74	363.15	0	363.15	0	363.15	0	654.88
0	11.34	0	11.34	0	11.34	0	11.34	0.74	363.47	0	363.47	0	363.47	0	655.03
0	11.35	0	11.35	0	11.35	0	11.35	0.74	363.79	0	363.79	0	363.79	0	655.96
0	11.36	0	11.36	0	11.36	0	11.36	0.74	364.11	0	364.11	0	364.11	0	656.38
0	11.37	0	11.37	0	11.37	0	11.37	0.74	364.43	0	364.43	0	364.43	0	657.05
0	11.38	0	11.38	0	11.38	0	11.38	0.75	364.75	0	364.75	0	364.75	0	657.37
0	11.39	0	11.39	0	11.39	0	11.39	0.75	365.07	0	365.07	0	365.07	0	658.07
0	11.4	0	11.4	0	11.4	0	11.4	0.76	365.39	0	365.39	0	365.39	0	658.67
0	11.41	0	11.41	0	11.41	0	11.41	0.76	365.71	0	365.71	0	365.71	0	659.42
0	11.42	0	11.42	0	11.42	0	11.42	0.76	366.03	0	366.03	0	366.03	0	659.62
0	11.43	0	11.43	0	11.43	0	11.43	0.76	366.35	0	366.35	0	366.35	0	660.5
0	11.44	0	11.44	0	11.44	0	11.44	0.76	366.67	0	366.67	0	366.67	0	661.01
0	11.45	0	11.45	0	11.45	0	11.45	0.76	366.99	0	366.99	0	366.99	0	661.72
0	11.46	0	11.46	0	11.46	0	11.46	0.76	367.31	0	367.31	0	367.31	0	662.05
0	11.47	0	11.47	0	11.47	0	11.47	0.76	367.63	0	367.63	0	367.63	0	662.77
0	11.48	0	11.48	0	11.48	0	11.48	0.76	367.95	0	367.95	0	367.95	0	663.25
0	11.49	0	11.49	0	11.49	0	11.49	0.76	368.27	0	368.27	0	368.27	0	664.15
0	11.5	0	11.5	0	11.5	0	11.5	0.77	368.59	0	368.59	0	368.59	0	664.19
0	11.51	0	11.51	0	11.51	0	11.51	0.77	368.91	0	368.91	0	368.91	0	665.09
0	11.52	0	11.52	0	11.52	0	11.52	0.77	369.23	0	369.23	0	369.23	0	665.56
0	11.53	0	11.53	0	11.53	0	11.53	0.77	369.55	0	369.55	0	369.55	0	666.28
0	11.54	0	11.54	0	11.54	0	11.54	0.77	369.87	0	369.87	0	369.87	0	666.62
0	11.55	0	11.55	0	11.55	0	11.55	0.77	370.19	0	370.19	0	370.19	0	667.31
0	11.56	0	11.56	0	11.56	0	11.56	0.77	370.51	0	370.51	0	370.51	0	667.84
0	11.57	0	11.57	0	11.57	0	11.57	0.77	370.83	0	370.83	0	370.83	0	668.71
0	11.58	0	11.58	0	11.58	0	11.58	0.77	371.15	0	371.15	0	371.15	0	668.92
0	11.59	0	11.59	0	11.59	0	11.59	0.77	371.47	0	371.47	0	371.47	0	669.65
0	11.6	0	11.6	0	11.6	0	11.6	0.77	371.79	0	371.79	0	371.79	0	670.27
0	11.61	0	11.61	0	11.61	0	11.61	0.77	372.11	0	372.11	0	372.11	0	670.96
0	11.62	0	11.62	0	11.62	0	11.62	0.77	372.43	0	372.43	0	372.43	0	671.27
0	11.63	0	11.63	0	11.63	0	11.63	0.77	372.75	0	372.75	0	372.75	0	671.95
0	11.64	0	11.64	0	11.64	0	11.64	0.77	373.07	0	373.07	0	373.07	0	672.38
0	11.65	0	11.65	0	11.65	0	11.65	0.77	373.39	0	373.39	0	373.39	0	673.3
0	11.66	0	11.66	0	11.66	0	11.66	0.78	373.71	0	373.71	0	373.71	0	673.46
0	11.67	0	11.67	0	11.67	0	11.67	0.78	374.03	0	374.03	0	374.03	0	674.38
0	11.68	0	11.68	0	11.68	0	11.68	0.78	374.35	0	374.35	0	374.35	0	674.81
0	11.69	0	11.69	0	11.69	0	11.69	0.78	374.67	0	374.67	0	374.67	0	675.53
0	11.7	0	11.7	0	11.7	0	11.7	0.78	374.99	0	374.99	0	374.99	0	675.82
0	11.71	0	11.71	0	11.71	0	11.71	0.79	375.31	0	375.31	0	375.31	0	676.49
0	11.72	0	11.72	0	11.72	0	11.72	0.79	375.63	0	375.63	0	375.63	0	677.11
0	11.73	0	11.73	0	11.73	0	11.73	0.81	375.95	0	375.95	0	375.95	0	677.84
0	11.74	0	11.74	0	11.74	0	11.74	0.81	376.27	0	376.27	0	376.27	0	678.11
0	11.75	0	11.75	0	11.75	0	11.75	0.81	376.59	0	376.59	0	376.59	0	678.92
0	11.76	0	11.76	0	11.76	0	11.76	0.81	376.91	0	376.91	0	376.91	0	679.46
0	11.77	0	11.77	0	11.77	0	11.77	0.81	377.23	0	377.23	0	377.23	0	680.14
0	11.78	0	11.78	0	11.78	0	11.78	0.81	377.55	0	377.55	0	377.55	0	680.54
0	11.79	0	11.79	0	11.79	0	11.79	0.81	377.87	0	377.87	0	377.87	0	681.2
0	11.8	0	11.8	0	11.8	0	11.8	0.81	378.19	0	378.19	0	378.19	0	681.67
0	11.81	0	11.81	0	11.81	0	11.81	0.81	378.51	0	378.51	0	378.51	0	682.57
0	11.82	0	11.82	0	11.82	0	11.82	0.81	378.83	0	378.83	0	378.83	0	682.69
0	11.83	0	11.83	0	11.83	0	11.83	0.81	379.15	0	379.15	0	379.15	0	683.59
0	11.84	0	11.84	0	11.84	0	11.84	0.81	379.47	0	379.47	0	379.47	0	684.04
0	11.85	0	11.85	0	11.85	0	11.85	0.81	379.79	0	379.79	0	379.79	0	684.71
0	11.86	0	11.86	0	11.86	0	11.86	0.81	380.11	0	380.11	0	380.11	0	685.12
0	11.87	0	11.87	0	11.87	0	11.87	0.81	380.43	0	380.43	0	380.43	0	685.75
0	11.88	0	11.88	0	11.88	0	11.88	0.81	380.75	0	380.75	0	380.75	0	686.33
0	11.89	0	11.89	0	11.89	0	11.89	0.81	381.07	0	381.07	0	381.07	0	687.14
0	11.9	0	11.9	0	11.9	0	11.9	0.81	381.39	0	381.39	0	381.39	0	687.37
0	11.91	0	11.91	0	11.91	0	11.91	0.82	381.71	0	381.71	0	381.71	0	688.15
0	11.92	0	11.92	0	11.92	0	11.92	0.82	382.03	0	382.03	0	382.03	0	688.76
0	11.93	0	11.93	0	11.93	0	11.93	0.82	382.35	0	382.35	0	382.35	0	689.39
0	11.94	0	11.94	0	11.94	0	11.94	0.82	382.67	0	382.67	0	382.67	0	689.71
0	11.95	0	11.95	0	11.95	0	11.95	0.82	382.99	0	382.99	0	382.99	0	690.4
0	11.96	0	11.96	0	11.96	0	11.96	0.82	383.31	0	383.31	0	383.31	0	690.88
0	11.97	0	11.97	0	11.97	0	11.97	0.82	383.63	0	383.63	0	383.63	0	691.79
0	11.98	0	11.98	0	11.98	0	11.98	0.82	383.95	0	383.95	0	383.95	0	691.93
0	11.99	0	11.99	0	11.99	0	11.99	0.82	384.27	0	384.27	0	384.27	0	692.83
0	12	0	12	0	12	0	12	0.82	384.59	0	384.59	0	384.59	0	693.31
0	12.01	0	12.01	0	12.01	0	12.01	0.82	384.91	0	384.91	0	384.91	0	693.95
0	12.02	0	12.02	0	12.02	0	12.02	0.82	385.23	0	385.23	0	385.23	0	694.25
0	12.03	0	12.03	0	12.03	0	12.03	0.82	385.55	0	385.55	0	385.55	0	694.97
0	12.04	0	12.04	0	12.04	0	12.04	0.82	385.87	0	385.87	0	385.87	0	695.57
0	12.05	0	12.05	0	12.05	0	12.05	0.82	386.19	0	386.19	0	386.19	0	696.34
0	12.06	0	12.06	0	12.06	0	12.06	0.82	386.51	0	386.51	0	386.51	0	696.55
0	12.07	0	12.07	0	12.07	0	12.07	0.82	386.83	0	386.83	0	386.83	0	697.4
0	12.08	0	12.08	0	12.08	0	12.08	0.82	387.15	0	387.15	0	387.15	0	697.9
0	12.09	0	12.09	0	12.09	0	12.09	0.82	387.47	0	387.47	0	387.47	0	698.62
0	12.1	0	12.1	0	12.1	0	12.1	0.82	387.79	0	387.79	0	387.79	0	698.98
0	12.11	0	12.11	0	12.11	0	12.11	0.82	388.11	0	388.11	0	388.11	0	699.7
0	12.12	0	12.12	0	12.12	0	12.12	0.82	388.43	0	388.43	0	388.43	0	700.12
0	12.13	0	12.13	0	12.13	0	12.13	0.82	388.75	0	388.75	0	388.75	0	701.05
0	12.14	0	12.14	0	12.14	0	12.14	0.82	389.07	0	389.07	0	389.07	0	701.11
0	12.15	0	12.15	0	12.15	0	12.15	0.82	389.39	0	389.39	0	389.39	0	702.01
0	12.16	0	12.16	0	12.16	0	12.16	0.82	389.71	0	389.71	0	389.71	0	702.46
0	12.17	0	12.17	0	12.17	0	12.17	0.83	390.03	0	390.03	0	390.03	0	703.16
0	12.18	0	12.18	0	12.18	0	12.18	0.83	390.35	0	390.35	0	390.35	0	703.54
0	12.19	0	12.19	0	12.19	0	12.19	0.83	390.67	0	390.67	0	390.67	0	704.24
0	12.2	0	12.2	0	12.2	0	12.2	0.83	390.99	0	390.99	0	390.99	0	704.75
0	12.21	0	12.21	0	12.21	0	12.21	0.83	391.31	0	391.31	0	391.31	0	705.59
0	12.22	0	12.22	0	12.22	0	12.22	0.83	391.63	0	391.63	0	391.63	0	705.79
0	12.23	0	12.23	0	12.23	0	12.23	0.83	391.95	0	391.95	0	391.95	0	706.58
0	12.24	0	12.24	0	12.24	0	12.24	0.83	392.27	0	392.27	0	392.27	0	707.18
0	12.25	0	12.25	0	12.25	0	12.25	0.83	392.59	0	392.59	0	392.59	0	707.89
0	12.26	0	12.26	0	12.26	0	12.26	0.83	392.91	0	392.91	0	392.91	0	708.2
0	12.27	0	12.27	0	12.27	0	12.27	0.83	393.23	0	393.23	0	393.23	0	708.83
0	12.28	0	12.28	0	12.28	0	12.28	0.83	393.55	0	393.55	0	393.55	0	709.3
0	12.29	0	12.29	0	12.29	0	12.29	0.83	393.87	0	393.87	0	393.87	0	710.23
0	12.3	0	12.3	0	12.3	0	12.3	0.83	394.19	0	394.19	0	394.19	0	710.36
0	12.31	0	12.31	0	12.31	0	12.31	0.83	394.51	0	394.51	0	394.51	0	711.26
0	12.32	0	12.32	0	12.32	0	12.32	0.83	394.83	0	394.83	0	394.83	0	711.73
0	12.33	0	12.33	0	12.33	0	12.33	0.83	395.15	0	395.15	0	395.15	0	712.45
0	12.34	0	12.34	0	12.34	0	12.34	0.83	395.47	0	395.47	0	395.47	0	712.75
0	12.35	0	12.35	0	12.35	0	12.35	0.83	395.79	0	395.79	0	395.79	0	713.39
0	12.36	0	12.36	0	12.36	0	12.36	0.83	396.11	0	396.11	0	396.11	0	714.01
0	12.37	0	12.37	0	12.37	0	12.37	0.84	396.43	0	396.43	0	396.43	0	714.77
0	12.38	0	12.38	0	12.38	0	12.38	0.84	396.75	0	396.75	0	396.75	0	715.01
0	12.39	0	12.39	0	12.39	0	12.39	0.84	397.07	0	397.07	0	397.07	0	715.82
0	12.4	0	12.4	0	12.4	0	12.4	0.84	397.39	0	397.39	0	397.39	0	716.39
0	12.41	0	12.41	0	12.41	0	12.41	0.84	397.71	0	397.71	0	397.71	0	717.04
0	12.42	0	12.42	0	12.42	0	12.42	0.84	398.03	0	398.03	0	398.03	0	717.44
0	12.43	0	12.43	0	12.43	0	12.43	0.85	398.35	0	398.35	0	398.35	0	718.12
0	12.44	0	12.44	0	12.44	0	12.44	0.85	398.67	0	398.67	0	398.67	0	718.55
0	12.45	0	12.45	0	12.45	0	12.45	0.86	398.99	0	398.99	0	398.99	0	719.47
0	12.46	0	12.46	0	12.46	0	12.46	0.86	399.31	0	399.31	0	399.31	0	719.56
0	12.47	0	12.47	0	12.47	0	12.47	0.86	399.63	0	399.63	0	399.63	0	720.49
0	12.48	0	12.48	0	12.48	0	12.48	0.86	399.95	0	399.95	0	399.95	0	720.95
0	12.49	0	12.49	0	12.49	0	12.49	0.86	400.27	0	400.27	0	400.27	0	721.58
0	12.5	0	12.5	0	12.5	0	12.5	0.86	400.59	0	400.59	0	400.59	0	721.99
0	12.51	0	12.51	0	12.51	0	12.51	0.86	400.91	0	400.91	0	400.91	0	722.66
0	12.52	0	12.52	0	12.52	0	12.52	0.86	401.23	0	401.23	0	401.23	0	723.2
0	12.53	0	12.53	0	12.53	0	12.53	0.86	401.55	0	401.55	0	401.55	0	724.01
0	12.54	0	12.54	0	12.54	0	12.54	0.86	401.87	0	401.87	0	401.87	0	724.28
0	12.55	0	12.55	0	12.55	0	12.55	0.86	402.19	0	402.19	0	402.19	0	725.03
0	12.56	0	12.56	0	12.56	0	12.56	0.87	402.51	0	402.51	0	402.51	0	725.63
0	12.57	0	12.57	0	12.57	0	12.57	0.87	402.83	0	402.83	0	402.83	0	726.31
0	12.58	0	12.58	0	12.58	0	12.58	0.87	403.15	0	403.15	0	403.15	0	726.62
0	12.59	0	12.59	0	12.59	0	12.59	0.87	403.47	0	403.47	0	403.47	0	727.33
0	12.6	0	12.6	0	12.6	0	12.6	0.87	403.79	0	403.79	0	403.79	0	727.78
0	12.61	0	12.61	0	12.61	0	12.61	0.87	404.11	0	404.11	0	404.11	0	728.68
0	12.62	0	12.62	0	12.62	0	12.62	0.87	404.43	0	404.43	0	404.43	0	728.86
0	12.63	0	12.63	0	12.63	0	12.63	0.87	404.75	0	404.75	0	404.75	0	729.76
0	12.64	0	12.64	0	12.64	0	12.64	0.87	405.07	0	405.07	0	405.07	0	730.21
0	12.65	0	12.65	0	12.65	0	12.65	0.87	405.39	0	405.39	0	405.39	0	730.88
0	12.66	0	12.66	0	12.66	0	12.66	0.88	405.71	0	405.71	0	405.71	0	731.17
0	12.67	0	12.67	0	12.67	0	12.67	0.88	406.03	0	406.03	0	406.03	0	731.89
0	12.68	0	12.68	0	12.68	0	12.68	0.88	406.35	0	406.35	0	406.35	0	732.5
0	12.69	0	12.69	0	12.69	0	12.69	0.88	406.67	0	406.67	0	406.67	0	733.24
0	12.7	0	12.7	0	12.7	0	12.7	0.88	406.99	0	406.99	0	406.99	0	733.45
0	12.71	0	12.71	0	12.71	0	12.71	0.88	407.31	0	407.31	0	407.31	0	734.32
0	12.72	0	12.72	0	12.72	0	12.72	0.88	407.63	0	407.63	0	407.63	0	734.81
0	12.73	0	12.73	0	12.73	0	12.73	0.88	407.95	0	407.95	0	407.95	0	735.53
0	12.74	0	12.74	0	12.74	0	12.74	0.88	408.27	0	408.26	0	408.27	0	735.88
0	12.75	0	12.75	0	12.75	0	12.75	0.88	408.59	0	408.58	0	408.59	0	736.57
0	12.76	0	12.76	0	12.76	0	12.76	0.88	408.91	0	408.9	0	408.91	0	737.05
0	12.77	0	12.77	0	12.77	0	12.77	0.89	409.23	0	409.22	0	409.23	0	737.96
0	12.78	0	12.78	0	12.78	0	12.78	0.89	409.55	0	409.54	0	409.55	0	737.99
0	12.79	0	12.79	0	12.79	0	12.79	0.89	409.87	0	409.86	0	409.87	0	738.91
0	12.8	0	12.8	0	12.8	0	12.8	0.89	410.19	0	410.18	0	410.19	0	739.39
0	12.81	0	12.81	0	12.81	0	12.81	0.89	410.51	0	410.5	0	410.51	0	740.08
0	12.82	0	12.82	0	12.82	0	12.82	0.89	410.83	0	410.82	0	410.83	0	740.42
0	12.83	0	12.83	0	12.83	0	12.83	0.89	411.15	0	411.14	0	411.15	0	741.14
0	12.84	0	12.84	0	12.84	0	12.84	0.89	411.47	0	411.46	0	411.47	0	741.64
0	12.85	0	12.85	0	12.85	0	12.85	0.89	411.79	0	411.78	0	411.79	0	742.51
0	12.86	0	12.86	0	12.86	0	12.86	0.89	412.11	0	412.1	0	412.11	0	742.72
0	12.87	0	12.87	0	12.87	0	12.87	0.89	412.43	0	412.42	0	412.43	0	743.45
0	12.88	0	12.88	0	12.88	0	12.88	0.89	412.75	0	412.74	0	412.75	0	744.07
0	12.89	0	12.89	0	12.89	0	12.89	0.89	413.07	0	413.06	0	413.07	0	744.79
0	12.9	0	12.9	0	12.9	0	12.9	0.89	413.39	0	413.38	0	413.39	0	745.07
0	12.91	0	12.91	0	12.91	0	12.91	0.89	413.71	0	413.7	0	413.71	0	745.75
0	12.92	0	12.92	0	12.92	0	12.92	0.89	414.03	0	414.02	0	414.03	0	746.2
0	12.93	0	12.93	0	12.93	0	12.93	0.89	414.35	0	414.34	0	414.35	0	747.1
0	12.94	0	12.94	0	12.94	0	12.94	0.89	414.67	0	414.66	0	414.67	0	747.28
0	12.95	0	12.95	0	12.95	0	12.95	0.89	414.99	0	414.98	0	414.99	0	748.18
0	12.96	0	12.96	0	12.96	0	12.96	0.89	415.31	0	415.3	0	415.31	0	748.63
0	12.97	0	12.97	0	12.97	0	12.97	0.89	415.63	0	415.62	0	415.63	0	749.33
0	12.98	0	12.98	0	12.98	0	12.98	0.89	415.95	0	415.94	0	415.95	0	749.65
0	12.99	0	12.99	0	12.99	0	12.99	0.89	416.27	0	416.26	0	416.27	0	750.32
0	13	0	13	0	13	0	13	0.89	416.59	0	416.58	0	416.59	0	750.92
0	13.01	0	13.01	0	13.01	0	13.01	0.89	416.91	0	416.9	0	416.91	0	751.67
0	13.02	0	13.02	0	13.02	0	13.02	0.89	417.23	0	417.22	0	417.23	0	751.94
0	13.03	0	13.03	0	13.03	0	13.03	0.89	417.55	0	417.54	0	417.55	0	752.75
0	13.04	0	13.04	0	13.04	0	13.04	0.89	417.87	0	417.86	0	417.87	0	753.29
0	13.05	0	13.05	0	13.05	0	13.05	0.89	418.19	0	418.18	0	418.19	0	753.97
0	13.06	0	13.06	0	13.06	0	13.06	0.89	418.51	0	418.5	0	418.51	0	754.37
0	13.07	0	13.07	0	13.07	0	13.07	0.89	418.83	0	418.82	0	418.83	0	755
0	13.08	0	13.08	0	13.08	0	13.08	0.89	419.15	0	419.14	0	419.15	0	755.47
0	13.09	0	13.09	0	13.09	0	13.09	0.89	419.47	0	419.46	0	419.47	0	756.4
0	13.1	0	13.1	0	13.1	0	13.1	0.89	419.79	0	419.78	0	419.79	0	756.49
0	13.11	0	13.11	0	13.11	0	13.11	0.9	420.11	0	420.1	0	420.11	0	757.4
0	13.12	0	13.12	0	13.12	0	13.12	0.9	420.43	0	420.42	0	420.43	0	757.84
0	13.13	0	13.13	0	13.13	0	13.13	0.9	420.75	0	420.74	0	420.75	0	758.51
0	13.14	0	13.14	0	13.14	0	13.14	0.9	421.07	0	421.06	0	421.07	0	758.92
0	13.15	0	13.15	0	13.15	0	13.15	0.9	421.39	0	421.38	0	421.39	0	759.56
0	13.16	0	13.16	0	13.16	0	13.16	0.9	421.71	0	421.7	0	421.71	0	760.13
0	13.17	0	13.17	0	13.17	0	13.17	0.9	422.03	0	422.02	0	422.03	0	760.94
0	13.18	0	13.18	0	13.18	0	13.18	0.9	422.35	0	422.34	0	422.35	0	761.18
0	13.19	0	13.19	0	13.19	0	13.19	0.9	422.67	0	422.66	0	422.67	0	761.95
0	13.2	0	13.2	0	13.2	0	13.2	0.92	422.99	0	422.98	0	422.99	0	762.56
0	13.21	0	13.21	0	13.21	0	13.21	0.92	423.31	0	423.3	0	423.31	0	763.21
0	13.22	0	13.22	0	13.22	0	13.22	0.92	423.63	0	423.62	0	423.63	0	763.51
0	13.23	0	13.23	0	13.23	0	13.23	0.92	423.95	0	423.94	0	423.95	0	764.23
0	13.24	0	13.24	0	13.24	0	13.24	0.92	424.27	0	424.26	0	424.27	0	764.69
0	13.25	0	13.25	0	13.25	0	13.25	0.92	424.59	0	424.58	0	424.59	0	765.59
0	13.26	0	13.26	0	13.26	0	13.26	0.92	424.91	0	424.9	0	424.91	0	765.73
0	13.27	0	13.27	0	13.27	0	13.27	0.92	425.23	0	425.22	0	425.23	0	766.66
0	13.28	0	13.28	0	13.28	0	13.28	0.92	425.55	0	425.54	0	425.55	0	767.12
0	13.29	0	13.29	0	13.29	0	13.29	0.93	425.87	0	425.86	0	425.87	0	767.75
0	13.3	0	13.3	0	13.3	0	13.3	0.93	426.18	0	426.18	0	426.19	0	768.07
0	13.31	0	13.31	0	13.31	0	13.31	0.93	426.5	0	426.5	0	426.51	0	768.77
0	13.32	0	13.32	0	13.32	0	13.32	0.93	426.82	0	426.82	0	426.83	0	769.37
0	13.33	0	13.33	0	13.33	0	13.33	0.93	427.14	0	427.14	0	427.15	0	770.17
0	13.34	0	13.34	0	13.34	0	13.34	0.93	427.46	0	427.46	0	427.47	0	770.36
0	13.35	0	13.35	0	13.35	0	13.35	0.93	427.78	0	427.78	0	427.79	0	771.2
0	13.36	0	13.36	0	13.36	0	13.36	0.93	428.1	0	428.1	0	428.11	0	771.71
0	13.37	0	13.37	0	13.37	0	13.37	0.93	428.42	0	428.42	0	428.43	0	772.42
0	13.38	0	13.38	0	13.38	0	13.38	0.93	428.74	0	428.74	0	428.75	0	772.79
0	13.39	0	13.39	0	13.39	0	13.39	0.93	429.06	0	429.06	0	429.07	0	773.5
0	13.4	0	13.4	0	13.4	0	13.4	0.93	429.38	0	429.38	0	429.39	0	773.95
0	13.41	0	13.41	0	13.41	0	13.41	0.93	429.7	0	429.7	0	429.71	0	774.85
0	13.42	0	13.42	0	13.42	0	13.42	0.93	430.02	0	430.02	0	430.03	0	774.91
0	13.43	0	13.43	0	13.43	0	13.43	0.93	430.34	0	430.34	0	430.35	0	775.84
0	13.44	0	13.44	0	13.44	0	13.44	0.93	430.66	0	430.66	0	430.67	0	776.26
0	13.45	0	13.45	0	13.45	0	13.45	0.93	430.98	0	430.98	0	430.99	0	776.98
0	13.46	0	13.46	0	13.46	0	13.46	0.93	431.3	0	431.3	0	431.31	0	777.34
0	13.47	0	13.47	0	13.47	0	13.47	0.93	431.62	0	431.62	0	431.63	0	778.06
0	13.48	0	13.48	0	13.48	0	13.48	0.93	431.94	0	431.94	0	431.95	0	778.55
0	13.49	0	13.49	0	13.49	0	13.49	0.93	432.26	0	432.26	0	432.26	0	779.41
0	13.5	0	13.5	0	13.5	0	13.5	0.93	432.58	0	432.58	0	432.58	0	779.62
0	13.51	0	13.51	0	13.51	0	13.51	0.93	432.9	0	432.9	0	432.9	0	780.38
0	13.52	0	13.52	0	13.52	0	13.52	0.93	433.22	0	433.22	0	433.22	0	780.98
0	13.53	0	13.53	0	13.53	0	13.53	0.93	433.54	0	433.54	0	433.54	0	781.7
0	13.54	0	13.54	0	13.54	0	13.54	0.93	433.86	0	433.86	0	433.86	0	782
0	13.55	0	13.55	0	13.55	0	13.55	0.93	434.18	0	434.18	0	434.18	0	782.65
0	13.56	0	13.56	0	13.56	0	13.56	0.93	434.5	0	434.5	0	434.5	0	783.13
0	13.57	0	13.57	0	13.57	0	13.57	0.93	434.82	0	434.82	0	434.82	0	784.03
0	13.58	0	13.58	0	13.58	0	13.58	0.93	435.14	0	435.14	0	435.14	0	784.16
0	13.59	0	13.59	0	13.59	0	13.59	0.93	435.46	0	435.46	0	435.46	0	785.08
0	13.6	0	13.6	0	13.6	0	13.6	0.93	435.78	0	435.78	0	435.78	0	785.56
0	13.61	0	13.61	0	13.61	0	13.61	0.93	436.1	0	436.1	0	436.1	0	786.25
0	13.62	0	13.62	0	13.62	0	13.62	0.93	436.42	0	436.42	0	436.42	0	786.56
0	13.63	0	13.63	0	13.63	0	13.63	0.93	436.74	0	436.74	0	436.74	0	787.19
0	13.64	0	13.64	0	13.64	0	13.64	0.93	437.06	0	437.06	0	437.06	0	787.81
0	13.65	0	13.65	0	13.65	0	13.65	0.93	437.38	0	437.38	0	437.38	0	788.59
0	13.66	0	13.66	0	13.66	0	13.66	0.93	437.7	0	437.7	0	437.7	0	788.81
0	13.67	0	13.67	0	13.67	0	13.67	0.93	438.02	0	438.02	0	438.02	0	789.62
0	13.68	0	13.68	0	13.68	0	13.68	0.93	438.34	0	438.34	0	438.34	0	790.21
0	13.69	0	13.69	0	13.69	0	13.69	0.93	438.66	0	438.66	0	438.66	0	790.84
0	13.7	0	13.7	0	13.7	0	13.7	0.93	438.98	0	438.98	0	438.98	0	791.24
0	13.71	0	13.71	0	13.71	0	13.71	0.93	439.3	0	439.3	0	439.3	0	791.92
0	13.72	0	13.72	0	13.72	0	13.72	0.94	439.62	0	439.62	0	439.62	0	792.36
0	13.73	0	13.73	0	13.73	0	13.73	0.94	439.94	0	439.94	0	439.94	0	793.26
0	13.74	0	13.74	0	13.74	0	13.74	0.94	440.26	0	440.26	0	440.26	0	793.38
0	13.75	0	13.75	0	13.75	0	13.75	0.94	440.58	0	440.58	0	440.58	0	794.28
0	13.76	0	13.76	0	13.76	0	13.76	0.94	440.9	0	440.9	0	440.9	0	794.74
0	13.77	0	13.77	0	13.77	0	13.77	0.94	441.22	0	441.22	0	441.22	0	795.4
0	13.78	0	13.78	0	13.78	0	13.78	0.94	441.54	0	441.54	0	441.54	0	795.81
0	13.79	0	13.79	0	13.79	0	13.79	0.94	441.86	0	441.86	0	441.86	0	796.48
0	13.8	0	13.8	0	13.8	0	13.8	0.95	442.18	0	442.18	0	442.18	0	797.02
0	13.81	0	13.81	0	13.81	0	13.81	0.95	442.5	0	442.5	0	442.5	0	797.83
0	13.82	0	13.82	0	13.82	0	13.82	0.95	442.82	0	442.82	0	442.82	0	798.1
0	13.83	0	13.83	0	13.83	0	13.83	0.95	443.14	0	443.14	0	443.14	0	798.84
0	13.84	0	13.84	0	13.84	0	13.84	0.95	443.46	0	443.46	0	443.46	0	799.45
0	13.85	0	13.85	0	13.85	0	13.85	0.95	443.78	0	443.78	0	443.78	0	800.13
0	13.86	0	13.86	0	13.86	0	13.86	0.95	444.1	0	444.1	0	444.1	0	800.41
0	13.87	0	13.87	0	13.87	0	13.87	0.95	444.42	0	444.42	0	444.42	0	801.13
0	13.88	0	13.88	0	13.88	0	13.88	0.95	444.74	0	444.74	0	444.74	0	801.57
0	13.89	0	13.89	0	13.89	0	13.89	0.95	445.06	0	445.06	0	445.06	0	802.48
0	13.9	0	13.9	0	13.9	0	13.9	0.95	445.38	0	445.38	0	445.38	0	802.65
0	13.91	0	13.91	0	13.91	0	13.91	0.95	445.7	0	445.7	0	445.7	0	803.56
0	13.92	0	13.92	0	13.92	0	13.92	0.95	446.02	0	446.02	0	446.02	0	804
0	13.93	0	13.93	0	13.93	0	13.93	0.95	446.34	0	446.34	0	446.34	0	804.67
0	13.94	0	13.94	0	13.94	0	13.94	0.95	446.66	0	446.66	0	446.66	0	804.99
0	13.95	0	13.95	0	13.95	0	13.95	0.95	446.98	0	446.98	0	446.98	0	805.68
0	13.96	0	13.96	0	13.96	0	13.96	0.95	447.3	0	447.3	0	447.3	0	806.29
0	13.97	0	13.97	0	13.97	0	13.97	0.95	447.62	0	447.62	0	447.62	0	807.03
0	13.98	0	13.98	0	13.98	0	13.98	0.95	447.94	0	447.94	0	447.94	0	807.24
0	13.99	0	13.99	0	13.99	0	13.99	0.95	448.26	0	448.26	0	448.26	0	808.11
0	14	0	14	0	14	0	14	0.95	448.58	0	448.58	0	448.58	0	808.63
0	14.01	0	14.01	0	14.01	0	14.01	0.95	448.9	0	448.9	0	448.9	0	809.32
0	14.02	0	14.02	0	14.02	0	14.02	0.96	449.22	0	449.22	0	449.22	0	809.67
0	14.03	0	14.03	0	14.03	0	14.03	0.96	449.54	0	449.54	0	449.54	0	810.39
0	14.04	0	14.04	0	14.04	0	14.04	0.96	449.86	0	449.86	0	449.86	0	810.85
0	14.05	0	14.05	0	14.05	0	14.05	0.96	450.18	0	450.18	0	450.18	0	811.75
0	14.06	0	14.06	0	14.06	0	14.06	0.96	450.5	0	450.5	0	450.5	0	811.8
0	14.07	0	14.07	0	14.07	0	14.07	0.96	450.82	0	450.82	0	450.82	0	812.7
0	14.08	0	14.08	0	14.08	0	14.08	0.96	451.14	0	451.14	0	451.14	0	813.18
0	14.09	0	14.09	0	14.09	0	14.09	0.96	451.46	0	451.46	0	451.46	0	813.9
0	14.1	0	14.1	0	14.1	0	14.1	0.96	451.78	0	451.78	0	451.78	0	814.23
0	14.11	0	14.11	0	14.11	0	14.11	0.96	452.1	0	452.1	0	452.1	0	814.93
0	14.12	0	14.12	0	14.12	0	14.12	0.96	452.42	0	452.42	0	452.42	0	815.44
0	14.13	0	14.13	0	14.13	0	14.13	0.96	452.74	0	452.74	0	452.74	0	816.33
0	14.14	0	14.14	0	14.14	0	14.14	0.96	453.06	0	453.06	0	453.06	0	816.52
0	14.15	0	14.15	0	14.15	0	14.15	0.96	453.38	0	453.38	0	453.38	0	817.27
0	14.16	0	14.16	0	14.16	0	14.16	0.96	453.7	0	453.7	0	453.7	0	817.87
0	14.17	0	14.17	0	14.17	0	14.17	0.96	454.02	0	454.02	0	454.02	0	818.58
0	14.18	0	14.18	0	14.18	0	14.18	0.96	454.34	0	454.34	0	454.34	0	818.89
0	14.19	0	14.19	0	14.19	0	14.19	0.96	454.66	0	454.66	0	454.66	0	819.57
0	14.2	0	14.2	0	14.2	0	14.2	0.96	454.98	0	454.98	0	454.98	0	819.99
0	14.21	0	14.21	0	14.21	0	14.21	0.96	455.3	0	455.3	0	455.3	0	820.92
0	14.22	0	14.22	0	14.22	0	14.22	0.96	455.62	0	455.62	0	455.62	0	821.07
0	14.23	0	14.23	0	14.23	0	14.23	0.96	455.94	0	455.94	0	455.94	0	822
0	14.24	0	14.24	0	14.24	0	14.24	0.96	456.26	0	456.26	0	456.26	0	822.42
0	14.25	0	14.25	0	14.25	0	14.25	0.96	456.58	0	456.58	0	456.58	0	823.14
0	14.26	0	14.26	0	14.26	0	14.26	0.96	456.9	0	456.9	0	456.9	0	823.44
0	14.27	0	14.27	0	14.27	0	14.27	0.96	457.22	0	457.22	0	457.22	0	824.11
0	14.28	0	14.28	0	14.28	0	14.28	0.96	457.54	0	457.54	0	457.54	0	824.71
0	14.29	0	14.29	0	14.29	0	14.29	0.96	457.86	0	457.86	0	457.86	0	825.46
0	14.3	0	14.3	0	14.3	0	14.3	0.96	458.18	0	458.18	0	458.18	0	825.73
0	14.31	0	14.31	0	14.31	0	14.31	0.96	458.5	0	458.5	0	458.5	0	826.54
0	14.32	0	14.32	0	14.32	0	14.32	0.96	458.82	0	458.82	0	458.82	0	827.08
0	14.33	0	14.33	0	14.33	0	14.33	0.96	459.14	0	459.14	0	459.14	0	827.76
0	14.34	0	14.34	0	14.34	0	14.34	0.96	459.46	0	459.46	0	459.46	0	828.16
0	14.35	0	14.35	0	14.35	0	14.35	0.97	459.78	0	459.78	0	459.78	0	828.81
0	14.36	0	14.36	0	14.36	0	14.36	0.97	460.1	0	460.1	0	460.1	0	829.29
0	14.37	0	14.37	0	14.37	0	14.37	0.97	460.42	0	460.42	0	460.42	0	830.19
0	14.38	0	14.38	0	14.38	0	14.38	0.97	460.74	0	460.74	0	460.74	0	830.29
0	14.39	0	14.39	0	14.39	0	14.39	0.97	461.06	0	461.06	0	461.06	0	831.19
0	14.4	0	14.4	0	14.4	0	14.4	0.97	461.38	0	461.38	0	461.38	0	831.64
0	14.41	0	14.41	0	14.41	0	14.41	0.97	461.7	0	461.7	0	461.7	0	832.32
0	14.42	0	14.42	0	14.42	0	14.42	0.97	462.02	0	462.02	0	462.02	0	832.72
0	14.43	0	14.43	0	14.43	0	14.43	0.97	462.34	0	462.34	0	462.34	0	833.35
0	14.44	0	14.44	0	14.44	0	14.44	0.97	462.66	0	462.66	0	462.66	0	833.94
0	14.45	0	14.45	0	14.45	0	14.45	0.97	462.98	0	462.98	0	462.98	0	834.75
0	14.46	0	14.46	0	14.46	0	14.46	0.97	463.3	0	463.3	0	463.3	0	834.97
0	14.47	0	14.47	0	14.47	0	14.47	0.97	463.62	0	463.62	0	463.62	0	835.77
0	14.48	0	14.48	0	14.48	0	14.48	0.97	463.94	0	463.94	0	463.94	0	836.37
0	14.49	0	14.49	0	14.49	0	14.49	0.97	464.26	0	464.26	0	464.26	0	837
0	14.5	0	14.5	0	14.5	0	14.5	0.97	464.58	0	464.58	0	464.58	0	837.31
0	14.51	0	14.51	0	14.51	0	14.51	0.97	464.9	0	464.9	0	464.9	0	838.02
0	14.52	0	14.52	0	14.52	0	14.52	0.97	465.22	0	465.22	0	465.22	0	838.48
0	14.53	0	14.53	0	14.53	0	14.53	0.97	465.54	0	465.54	0	465.54	0	839.41
0	14.54	0	14.54	0	14.54	0	14.54	0.97	465.86	0	465.86	0	465.86	0	839.55
0	14.55	0	14.55	0	14.55	0	14.55	0.97	466.18	0	466.18	0	466.18	0	840.45
0	14.56	0	14.56	0	14.56	0	14.56	0.97	466.5	0	466.5	0	466.5	0	840.91
0	14.57	0	14.57	0	14.57	0	14.57	0.97	466.82	0	466.82	0	466.82	0	841.57
0	14.58	0	14.58	0	14.58	0	14.58	0.97	467.14	0	467.14	0	467.14	0	841.86
0	14.59	0	14.59	0	14.59	0	14.59	0.97	467.46	0	467.46	0	467.46	0	842.58
0	14.6	0	14.6	0	14.6	0	14.6	0.97	467.78	0	467.78	0	467.78	0	843.19
0	14.61	0	14.61	0	14.61	0	14.61	0.97	468.1	0	468.09	0	468.1	0	843.96
0	14.62	0	14.62	0	14.62	0	14.62	0.97	468.42	0	468.41	0	468.42	0	844.15
0	14.63	0	14.63	0	14.63	0	14.63	0.98	468.74	0	468.73	0	468.74	0	845.01
0	14.64	0	14.64	0	14.64	0	14.64	0.98	469.06	0	469.05	0	469.06	0	845.5
0	14.65	0	14.65	0	14.65	0	14.65	0.98	469.38	0	469.37	0	469.38	0	846.22
0	14.66	0	14.66	0	14.66	0	14.66	0.98	469.7	0	469.69	0	469.7	0	846.58
0	14.67	0	14.67	0	14.67	0	14.67	0.98	470.02	0	470.01	0	470.02	0	847.3
0	14.68	0	14.68	0	14.68	0	14.68	0.98	470.34	0	470.33	0	470.34	0	847.74
0	14.69	0	14.69	0	14.69	0	14.69	0.98	470.66	0	470.65	0	470.66	0	848.65
0	14.7	0	14.7	0	14.7	0	14.7	0.98	470.98	0	470.97	0	470.98	0	848.73
0	14.71	0	14.71	0	14.71	0	14.71	0.98	471.3	0	471.29	0	471.3	0	849.63
0	14.72	0	14.72	0	14.72	0	14.72	0.98	471.62	0	471.61	0	471.62	0	850.08
0	14.73	0	14.73	0	14.73	0	14.73	0.98	471.94	0	471.93	0	471.94	0	850.77
0	14.74	0	14.74	0	14.74	0	14.74	0.98	472.26	0	472.25	0	472.26	0	851.16
0	14.75	0	14.75	0	14.75	0	14.75	0.98	472.58	0	472.57	0	472.58	0	851.85
0	14.76	0	14.76	0	14.76	0	14.76	0.98	472.9	0	472.89	0	472.9	0	852.37
0	14.77	0	14.77	0	14.77	0	14.77	0.98	473.22	0	473.21	0	473.22	0	853.2
0	14.78	0	14.78	0	14.78	0	14.78	0.98	473.54	0	473.53	0	473.54	0	853.41
0	14.79	0	14.79	0	14.79	0	14.79	0.98	473.86	0	473.85	0	473.86	0	854.19
0	14.8	0	14.8	0	14.8	0	14.8	0.98	474.18	0	474.17	0	474.18	0	854.8
0	14.81	0	14.81	0	14.81	0	14.81	0.98	474.5	0	474.49	0	474.5	0	855.49
0	14.82	0	14.82	0	14.82	0	14.82	0.98	474.82	0	474.81	0	474.82	0	855.81
0	14.83	0	14.83	0	14.83	0	14.83	0.98	475.14	0	475.13	0	475.14	0	856.44
0	14.84	0	14.84	0	14.84	0	14.84	0.98	475.46	0	475.45	0	475.46	0	856.92
0	14.85	0	14.85	0	14.85	0	14.85	0.98	475.78	0	475.77	0	475.78	0	857.83
0	14.86	0	14.86	0	14.86	0	14.86	0.98	476.1	0	476.09	0	476.1	0	857.97
0	14.87	0	14.87	0	14.87	0	14.87	0.98	476.42	0	476.41	0	476.42	0	858.87
0	14.88	0	14.88	0	14.88	0	14.88	0.98	476.74	0	476.73	0	476.74	0	859.35
0	14.89	0	14.89	0	14.89	0	14.89	0.98	477.06	0	477.05	0	477.06	0	860.07
0	14.9	0	14.9	0	14.9	0	14.9	0.98	477.38	0	477.37	0	477.38	0	860.35
0	14.91	0	14.91	0	14.91	0	14.91	0.98	477.7	0	477.69	0	477.7	0	861.01
0	14.92	0	14.92	0	14.92	0	14.92	0.98	478.02	0	478.01	0	478.02	0	861.61
0	14.93	0	14.93	0	14.93	0	14.93	0.98	478.34	0	478.33	0	478.34	0	862.38
0	14.94	0	14.94	0	14.94	0	14.94	0.98	478.66	0	478.65	0	478.66	0	862.63
0	14.95	0	14.95	0	14.95	0	14.95	0.98	478.98	0	478.97	0	478.98	0	863.44
0	14.96	0	14.96	0	14.96	0	14.96	0.98	479.3	0	479.29	0	479.3	0	864
0	14.97	0	14.97	0	14.97	0	14.97	0.98	479.62	0	479.61	0	479.62	0	864.66
0	14.98	0	14.98	0	14.98	0	14.98	0.98	479.94	0	479.93	0	479.94	0	865.06
0	14.99	0	14.99	0	14.99	0	14.99	0.98	480.26	0	480.25	0	480.26	0	865.74
0	15	0	15	0	15	0	15	0.98	480.58	0	480.57	0	480.58	0	866.16
0	15.01	0	15.01	0	15.01	0	15.01	0.98	480.9	0	480.89	0	480.9	0	867.09
0	15.02	0	15.02	0	15.02	0	15.02	0.98	481.22	0	481.21	0	481.22	0	867.18
0	15.03	0	15.03	0	15.03	0	15.03	0.98	481.54	0	481.53	0	481.54	0	868.09
0	15.04	0	15.04	0	15.04	0	15.04	0.98	481.86	0	481.85	0	481.86	0	868.57
0	15.05	0	15.05	0	15.05	0	15.05	0.98	482.18	0	482.17	0	482.18	0	869.2
0	15.06	0	15.06	0	15.06	0	15.06	0.98	482.5	0	482.49	0	482.5	0	869.61
0	15.07	0	15.07	0	15.07	0	15.07	0.98	482.82	0	482.81	0	482.82	0	870.28
0	15.08	0	15.08	0	15.08	0	15.08	0.98	483.14	0	483.13	0	483.14	0	870.82
0	15.09	0	15.09	0	15.09	0	15.09	0.98	483.46	0	483.45	0	483.46	0	871.63
0	15.1	0	15.1	0	15.1	0	15.1	0.98	483.78	0	483.77	0	483.78	0	871.9
0	15.11	0	15.11	0	15.11	0	15.11	0.98	484.1	0	484.09	0	484.1	0	872.64
0	15.12	0	15.12	0	15.12	0	15.12	0.98	484.42	0	484.41	0	484.42	0	873.25
0	15.13	0	15.13	0	15.13	0	15.13	0.98	484.74	0	484.73	0	484.74	0	873.93
0	15.14	0	15.14	0	15.14	0	15.14	0.98	485.06	0	485.05	0	485.06	0	874.24
0	15.15	0	15.15	0	15.15	0	15.15	0.98	485.38	0	485.37	0	485.38	0	874.93
0	15.16	0	15.16	0	15.16	0	15.16	0.98	485.7	0	485.69	0	485.7	0	875.38
0	15.17	0	15.17	0	15.17	0	15.17	0.98	486.01	0	486.01	0	486.02	0	876.28
0	15.18	0	15.18	0	15.18	0	15.18	0.98	486.33	0	486.33	0	486.34	0	876.46
0	15.19	0	15.19	0	15.19	0	15.19	0.98	486.65	0	486.65	0	486.66	0	877.36
0	15.2	0	15.2	0	15.2	0	15.2	0.98	486.97	0	486.97	0	486.98	0	877.81
0	15.21	0	15.21	0	15.21	0	15.21	0.98	487.29	0	487.29	0	487.3	0	878.49
0	15.22	0	15.22	0	15.22	0	15.22	0.98	487.61	0	487.61	0	487.62	0	878.79
0	15.23	0	15.23	0	15.23	0	15.23	0.98	487.93	0	487.93	0	487.94	0	879.51
0	15.24	0	15.24	0	15.24	0	15.24	0.98	488.25	0	488.25	0	488.26	0	880.11
0	15.25	0	15.25	0	15.25	0	15.25	0.98	488.57	0	488.57	0	488.58	0	880.86
0	15.26	0	15.26	0	15.26	0	15.26	0.98	488.89	0	488.89	0	488.9	0	881.05
0	15.27	0	15.27	0	15.27	0	15.27	0.98	489.21	0	489.21	0	489.22	0	881.94
0	15.28	0	15.28	0	15.28	0	15.28	0.98	489.53	0	489.53	0	489.54	0	882.43
0	15.29	0	15.29	0	15.29	0	15.29	0.98	489.85	0	489.85	0	489.86	0	883.15
0	15.3	0	15.3	0	15.3	0	15.3	0.98	490.17	0	490.17	0	490.18	0	883.48
0	15.31	0	15.31	0	15.31	0	15.31	0.98	490.49	0	490.49	0	490.5	0	884.19
0	15.32	0	15.32	0	15.32	0	15.32	0.98	490.81	0	490.81	0	490.82	0	884.65
0	15.33	0	15.33	0	15.33	0	15.33	0.98	491.13	0	491.13	0	491.14	0	885.58
0	15.34	0	15.34	0	15.34	0	15.34	0.98	491.45	0	491.45	0	491.46	0	885.6
0	15.35	0	15.35	0	15.35	0	15.35	0.98	491.77	0	491.77	0	491.78	0	886.53
0	15.36	0	15.36	0	15.36	0	15.36	0.98	492.09	0	492.09	0	492.1	0	886.99
0	15.37	0	15.37	0	15.37	0	15.37	0.98	492.41	0	492.41	0	492.42	0	887.7
0	15.38	0	15.38	0	15.38	0	15.38	0.98	492.73	0	492.73	0	492.74	0	888.03
0	15.39	0	15.39	0	15.39	0	15.39	0.98	493.05	0	493.05	0	493.06	0	888.75
0	15.4	0	15.4	0	15.4	0	15.4	0.98	493.37	0	493.37	0	493.38	0	889.24
0	15.41	0	15.41	0	15.41	0	15.41	0.98	493.69	0	493.69	0	493.7	0	890.13
0	15.42	0	15.42	0	15.42	0	15.42	0.98	494.01	0	494	0	494.02	0	890.32
0	15.43	0	15.43	0	15.43	0	15.43	0.98	494.33	0	494.32	0	494.34	0	891.07
0	15.44	0	15.44	0	15.44	0	15.44	0.98	494.65	0	494.64	0	494.66	0	891.67
0	15.45	0	15.45	0	15.45	0	15.45	0.98	494.97	0	494.96	0	494.98	0	892.39
0	15.46	0	15.46	0	15.46	0	15.46	0.98	495.29	0	495.28	0	495.3	0	892.69
0	15.47	0	15.47	0	15.47	0	15.47	0.98	495.61	0	495.6	0	495.62	0	893.37
0	15.48	0	15.48	0	15.48	0	15.48	0.98	495.93	0	495.92	0	495.94	0	893.82
0	15.49	0	15.49	0	15.49	0	15.49	0.98	496.25	0	496.24	0	496.26	0	894.72
0	15.5	0	15.5	0	15.5	0	15.5	0.98	496.57	0	496.56	0	496.58	0	894.9
0	15.51	0	15.51	0	15.51	0	15.51	0.98	496.89	0	496.88	0	496.9	0	895.8
0	15.52	0	15.52	0	15.52	0	15.52	0.98	497.21	0	497.2	0	497.22	0	896.25
0	15.53	0	15.53	0	15.53	0	15.53	0.98	497.53	0	497.52	0	497.54	0	896.94
0	15.54	0	15.54	0	15.54	0	15.54	0.98	497.85	0	497.84	0	497.86	0	897.25
0	15.55	0	15.55	0	15.55	0	15.55	0.98	498.17	0	498.16	0	498.18	0	897.93
0	15.56	0	15.56	0	15.56	0	15.56	0.98	498.49	0	498.48	0	498.5	0	898.54
0	15.57	0	15.57	0	15.57	0	15.57	0.98	498.81	0	498.8	0	498.82	0	899.28
0	15.58	0	15.58	0	15.58	0	15.58	0.98	499.13	0	499.12	0	499.14	0	899.55
0	15.59	0	15.59	0	15.59	0	15.59	0.98	499.45	0	499.44	0	499.46	0	900.36
0	15.6	0	15.6	0	15.6	0	15.6	0.98	499.77	0	499.76	0	499.78	0	900.9
0	15.61	0	15.61	0	15.61	0	15.61	0.98	500.09	0	500.08	0	500.1	0	901.57
0	15.62	0	15.62	0	15.62	0	15.62	0.98	500.41	0	500.4	0	500.42	0	901.98
0	15.63	0	15.63	0	15.63	0	15.63	0.98	500.73	0	500.72	0	500.74	0	902.61
0	15.64	0	15.64	0	15.64	0	15.64	0.98	501.05	0	501.04	0	501.06	0	903.09
0	15.65	0	15.65	0	15.65	0	15.65	0.98	501.37	0	501.36	0	501.38	0	904
0	15.66	0	15.66	0	15.66	0	15.66	0.98	501.69	0	501.68	0	501.7	0	904.09
0	15.67	0	15.67	0	15.67	0	15.67	0.98	502.01	0	502	0	502.02	0	905.02
0	15.68	0	15.68	0	15.68	0	15.68	0.98	502.33	0	502.32	0	502.34	0	905.44
0	15.69	0	15.69	0	15.69	0	15.69	0.98	502.65	0	502.64	0	502.66	0	906.12
0	15.7	0	15.7	0	15.7	0	15.7	0.98	502.97	0	502.96	0	502.98	0	906.52
0	15.71	0	15.71	0	15.71	0	15.71	0.98	503.29	0	503.28	0	503.3	0	907.18
0	15.72	0	15.72	0	15.72	0	15.72	0.98	503.61	0	503.6	0	503.62	0	907.74
0	15.73	0	15.73	0	15.73	0	15.73	0.98	503.93	0	503.92	0	503.94	0	908.55
0	15.74	0	15.74	0	15.74	0	15.74	0.98	504.25	0	504.24	0	504.26	0	908.8
0	15.75	0	15.75	0	15.75	0	15.75	0.98	504.57	0	504.56	0	504.58	0	909.57
0	15.76	0	15.76	0	15.76	0	15.76	0.98	504.89	0	504.88	0	504.9	0	910.17
0	15.77	0	15.77	0	15.77	0	15.77	0.98	505.21	0	505.2	0	505.22	0	910.83
0	15.78	0	15.78	0	15.78	0	15.78	0.98	505.53	0	505.52	0	505.54	0	911.11
0	15.79	0	15.79	0	15.79	0	15.79	0.98	505.85	0	505.84	0	505.86	0	911.83
0	15.8	0	15.8	0	15.8	0	15.8	0.98	506.17	0	506.16	0	506.18	0	912.31
0	15.81	0	15.81	0	15.81	0	15.81	0.98	506.49	0	506.48	0	506.5	0	913.21
0	15.82	0	15.82	0	15.82	0	15.82	0.98	506.81	0	506.8	0	506.82	0	913.35
0	15.83	0	15.83	0	15.83	0	15.83	0.98	507.13	0	507.12	0	507.14	0	914.26
0	15.84	0	15.84	0	15.84	0	15.84	0.98	507.45	0	507.44	0	507.46	0	914.74
0	15.85	0	15.85	0	15.85	0	15.85	0.98	507.77	0	507.76	0	507.78	0	915.37
0	15.86	0	15.86	0	15.86	0	15.86	0.98	508.09	0	508.08	0	508.1	0	915.69
0	15.87	0	15.87	0	15.87	0	15.87	0.98	508.41	0	508.4	0	508.42	0	916.38
0	15.88	0	15.88	0	15.88	0	15.88	0.98	508.73	0	508.72	0	508.74	0	916.99
0	15.89	0	15.89	0	15.89	0	15.89	0.98	509.05	0	509.04	0	509.06	0	917.77
0	15.9	0	15.9	0	15.9	0	15.9	0.98	509.37	0	509.36	0	509.38	0	917.98
0	15.91	0	15.91	0	15.91	0	15.91	0.98	509.69	0	509.68	0	509.7	0	918.81
0	15.92	0	15.92	0	15.92	0	15.92	0.98	510.01	0	510	0	510.02	0	919.33
0	15.93	0	15.93	0	15.93	0	15.93	0.98	510.33	0	510.32	0	510.34	0	920.02
0	15.94	0	15.94	0	15.94	0	15.94	0.98	510.65	0	510.64	0	510.66	0	920.41
0	15.95	0	15.95	0	15.95	0	15.95	0.98	510.97	0	510.96	0	510.98	0	921.1
0	15.96	0	15.96	0	15.96	0	15.96	0.98	511.29	0	511.28	0	511.3	0	921.55
0	15.97	0	15.97	0	15.97	0	15.97	0.98	511.61	0	511.6	0	511.62	0	922.45
0	15.98	0	15.98	0	15.98	0	15.98	0.98	511.93	0	511.92	0	511.94	0	922.53
0	15.99	0	15.99	0	15.99	0	15.99	0.98	512.25	0	512.24	0	512.26	0	923.44
0	16	0	16	0	16	0	16	0.98	512.57	0	512.56	0	512.58	0	923.88
0	16.01	0	16.01	0	16.01	0	16.01	0.98	512.89	0	512.88	0	512.9	0	924.6
0	16.02	0	16.02	0	16.02	0	16.02	0.98	513.21	0	513.2	0	513.22	0	924.96
0	16.03	0	16.03	0	16.03	0	16.03	0.98	513.53	0	513.52	0	513.54	0	925.68
0	16.04	0	16.04	0	16.04	0	16.04	0.98	513.85	0	513.84	0	513.86	0	926.17
0	16.05	0	16.05	0	16.05	0	16.05	0.98	514.17	0	514.16	0	514.18	0	927.03
0	16.06	0	16.06	0	16.06	0	16.06	0.98	514.49	0	514.48	0	514.5	0	927.22
0	16.07	0	16.07	0	16.07	0	16.07	0.98	514.81	0	514.8	0	514.82	0	927.99
0	16.08	0	16.08	0	16.08	0	16.08	0.98	515.13	0	515.12	0	515.14	0	928.6
0	16.09	0	16.09	0	16.09	0	16.09	0.98	515.45	0	515.44	0	515.46	0	929.32
0	16.1	0	16.1	0	16.1	0	16.1	0.98	515.77	0	515.76	0	515.78	0	929.61
0	16.11	0	16.11	0	16.11	0	16.11	0.98	516.09	0	516.08	0	516.1	0	930.27
0	16.12	0	16.12	0	16.12	0	16.12	0.98	516.41	0	516.4	0	516.42	0	930.73
0	16.13	0	16.13	0	16.13	0	16.13	0.98	516.73	0	516.72	0	516.74	0	931.63
0	16.14	0	16.14	0	16.14	0	16.14	0.98	517.05	0	517.04	0	517.06	0	931.77
0	16.15	0	16.15	0	16.15	0	16.15	0.98	517.37	0	517.36	0	517.38	0	932.7
0	16.16	0	16.16	0	16.16	0	16.16	0.98	517.69	0	517.68	0	517.7	0	933.16
0	16.17	0	16.17	0	16.17	0	16.17	0.98	518.01	0	518	0	518.01	0	933.87
0	16.18	0	16.18	0	16.18	0	16.18	0.98	518.33	0	518.31	0	518.33	0	934.17
0	16.19	0	16.19	0	16.19	0	16.19	0.98	518.65	0	518.63	0	518.65	0	934.8
0	16.2	0	16.2	0	16.2	0	16.2	0.98	518.97	0	518.95	0	518.97	0	935.4
0	16.21	0	16.21	0	16.21	0	16.21	0.98	519.29	0	519.27	0	519.29	0	936.2
0	16.22	0	16.22	0	16.22	0	16.22	0.98	519.61	0	519.59	0	519.61	0	936.42
0	16.23	0	16.23	0	16.23	0	16.23	0.98	519.93	0	519.91	0	519.93	0	937.23
0	16.24	0	16.24	0	16.24	0	16.24	0.98	520.25	0	520.23	0	520.25	0	937.82
0	16.25	0	16.25	0	16.25	0	16.25	0.98	520.57	0	520.55	0	520.57	0	938.45
0	16.26	0	16.26	0	16.26	0	16.26	0.98	520.89	0	520.87	0	520.89	0	938.85
0	16.27	0	16.27	0	16.27	0	16.27	0.98	521.21	0	521.19	0	521.21	0	939.53
0	16.28	0	16.28	0	16.28	0	16.28	0.98	521.53	0	521.51	0	521.53	0	939.98
0	16.29	0	16.29	0	16.29	0	16.29	0.98	521.85	0	521.83	0	521.85	0	940.88
0	16.3	0	16.3	0	16.3	0	16.3	0.98	522.17	0	522.15	0	522.17	0	940.98
0	16.31	0	16.31	0	16.31	0	16.31	0.98	522.49	0	522.47	0	522.49	0	941.88
0	16.32	0	16.32	0	16.32	0	16.32	0.98	522.81	0	522.79	0	522.81	0	942.36
0	16.33	0	16.33	0	16.33	0	16.33	0.98	523.13	0	523.11	0	523.13	0	943.01
0	16.34	0	16.34	0	16.34	0	16.34	0.98	523.45	0	523.43	0	523.45	0	943.41
0	16.35	0	16.35	0	16.35	0	16.35	0.98	523.77	0	523.75	0	523.77	0	944.09
0	16.36	0	16.36	0	16.36	0	16.36	0.98	524.09	0	524.07	0	524.09	0	944.63
0	16.37	0	16.37	0	16.37	0	16.37	0.98	524.41	0	524.39	0	524.41	0	945.44
0	16.38	0	16.38	0	16.38	0	16.38	0.98	524.73	0	524.71	0	524.73	0	945.71
0	16.39	0	16.39	0	16.39	0	16.39	0.98	525.05	0	525.03	0	525.05	0	946.46
0	16.4	0	16.4	0	16.4	0	16.4	0.98	525.37	0	525.35	0	525.37	0	947.06
0	16.41	0	16.41	0	16.41	0	16.41	0.98	525.69	0	525.67	0	525.69	0	947.73
0	16.42	0	16.42	0	16.42	0	16.42	0.98	526.01	0	525.99	0	526.01	0	948.03
0	16.43	0	16.43	0	16.43	0	16.43	0.98	526.33	0	526.31	0	526.33	0	948.75
0	16.44	0	16.44	0	16.44	0	16.44	0.98	526.65	0	526.63	0	526.65	0	949.17
0	16.45	0	16.45	0	16.45	0	16.45	0.98	526.97	0	526.95	0	526.97	0	950.1
0	16.46	0	16.46	0	16.46	0	16.46	0.98	527.29	0	527.27	0	527.29	0	950.25
0	16.47	0	16.47	0	16.47	0	16.47	0.98	527.61	0	527.59	0	527.61	0	951.18
0	16.48	0	16.48	0	16.48	0	16.48	0.98	527.93	0	527.91	0	527.93	0	951.6
0	16.49	0	16.49	0	16.49	0	16.49	0.98	528.25	0	528.23	0	528.25	0	952.28
0	16.5	0	16.5	0	16.5	0	16.5	0.98	528.57	0	528.55	0	528.57	0	952.59
0	16.51	0	16.51	0	16.51	0	16.51	0.98	528.89	0	528.87	0	528.89	0	953.3
0	16.52	0	16.52	0	16.52	0	16.52	0.98	529.21	0	529.19	0	529.21	0	953.9
0	16.53	0	16.53	0	16.53	0	16.53	0.98	529.53	0	529.51	0	529.53	0	954.65
0	16.54	0	16.54	0	16.54	0	16.54	0.98	529.85	0	529.83	0	529.85	0	954.84
0	16.55	0	16.55	0	16.55	0	16.55	0.98	530.16	0	530.15	0	530.17	0	955.73
0	16.56	0	16.56	0	16.56	0	16.56	0.98	530.48	0	530.47	0	530.49	0	956.24
0	16.57	0	16.57	0	16.57	0	16.57	0.98	530.8	0	530.79	0	530.81	0	956.94
0	16.58	0	16.58	0	16.58	0	16.58	0.98	531.12	0	531.11	0	531.13	0	957.27
0	16.59	0	16.59	0	16.59	0	16.59	0.98	531.44	0	531.43	0	531.45	0	957.99
0	16.6	0	16.6	0	16.6	0	16.6	0.98	531.76	0	531.75	0	531.77	0	958.47
0	16.61	0	16.61	0	16.61	0	16.61	0.98	532.08	0	532.07	0	532.09	0	959.37
0	16.62	0	16.62	0	16.62	0	16.62	0.98	532.4	0	532.39	0	532.41	0	959.42
0	16.63	0	16.63	0	16.63	0	16.63	0.98	532.72	0	532.71	0	532.73	0	960.32
0	16.64	0	16.64	0	16.64	0	16.64	0.98	533.04	0	533.03	0	533.05	0	960.78
0	16.65	0	16.65	0	16.65	0	16.65	0.98	533.36	0	533.35	0	533.37	0	961.5
0	16.66	0	16.66	0	16.66	0	16.66	0.98	533.68	0	533.67	0	533.69	0	961.85
0	16.67	0	16.67	0	16.67	0	16.67	0.98	534	0	533.99	0	534.01	0	962.54
0	16.68	0	16.68	0	16.68	0	16.68	0.98	534.32	0	534.31	0	534.33	0	963.06
0	16.69	0	16.69	0	16.69	0	16.69	0.98	534.64	0	534.63	0	534.65	0	963.93
0	16.7	0	16.7	0	16.7	0	16.7	0.98	534.96	0	534.95	0	534.97	0	964.14
0	16.71	0	16.71	0	16.71	0	16.71	0.98	535.28	0	535.27	0	535.29	0	964.88
0	16.72	0	16.72	0	16.72	0	16.72	0.98	535.6	0	535.59	0	535.61	0	965.49
0	16.73	0	16.73	0	16.73	0	16.73	0.98	535.92	0	535.91	0	535.93	0	966.18
0	16.74	0	16.74	0	16.74	0	16.74	0.98	536.24	0	536.23	0	536.25	0	966.5
0	16.75	0	16.75	0	16.75	0	16.75	0.98	536.56	0	536.55	0	536.57	0	967.17
0	16.76	0	16.76	0	16.76	0	16.76	0.98	536.88	0	536.87	0	536.89	0	967.61
0	16.77	0	16.77	0	16.77	0	16.77	0.98	537.2	0	537.19	0	537.21	0	968.52
0	16.78	0	16.78	0	16.78	0	16.78	0.98	537.52	0	537.51	0	537.53	0	968.69
0	16.79	0	16.79	0	16.79	0	16.79	0.98	537.84	0	537.83	0	537.85	0	969.6
0	16.8	0	16.8	0	16.8	0	16.8	0.98	538.16	0	538.15	0	538.17	0	970.04
0	16.81	0	16.81	0	16.81	0	16.81	0.98	538.48	0	538.47	0	538.49	0	970.76
0	16.82	0	16.82	0	16.82	0	16.82	0.98	538.8	0	538.79	0	538.81	0	971.04
0	16.83	0	16.83	0	16.83	0	16.83	0.98	539.12	0	539.11	0	539.13	0	971.72
0	16.84	0	16.84	0	16.84	0	16.84	0.98	539.44	0	539.43	0	539.45	0	972.33
0	16.85	0	16.85	0	16.85	0	16.85	0.98	539.76	0	539.75	0	539.77	0	973.07
0	16.86	0	16.86	0	16.86	0	16.86	0.98	540.08	0	540.07	0	540.09	0	973.34
0	16.87	0	16.87	0	16.87	0	16.87	0.98	540.4	0	540.39	0	540.41	0	974.15
0	16.88	0	16.88	0	16.88	0	16.88	0.98	540.72	0	540.71	0	540.73	0	974.69
0	16.89	0	16.89	0	16.89	0	16.89	0.98	541.04	0	541.03	0	541.05	0	975.36
0	16.9	0	16.9	0	16.9	0	16.9	0.98	541.36	0	541.35	0	541.37	0	975.77
0	16.91	0	16.91	0	16.91	0	16.91	0.98	541.68	0	541.67	0	541.69	0	976.43
0	16.92	0	16.92	0	16.92	0	16.92	0.98	542	0	541.99	0	542.01	0	976.89
0	16.93	0	16.93	0	16.93	0	16.93	0.98	542.32	0	542.3	0	542.33	0	977.79
0	16.94	0	16.94	0	16.94	0	16.94	0.98	542.64	0	542.62	0	542.65	0	977.91
0	16.95	0	16.95	0	16.95	0	16.95	0.98	542.96	0	542.94	0	542.97	0	978.81
0	16.96	0	16.96	0	16.96	0	16.96	0.98	543.28	0	543.26	0	543.29	0	979.26
0	16.97	0	16.97	0	16.97	0	16.97	0.98	543.6	0	543.58	0	543.61	0	979.94
0	16.98	0	16.98	0	16.98	0	16.98	0.98	543.92	0	543.9	0	543.93	0	980.34
0	16.99	0	16.99	0	16.99	0	16.99	0.98	544.24	0	544.22	0	544.25	0	980.97
0	17	0	17	0	17	0	17	0.98	544.56	0	544.54	0	544.57	0	981.56
0	17.01	0	17.01	0	17.01	0	17.01	0.98	544.88	0	544.86	0	544.89	0	982.37
0	17.02	0	17.02	0	17.02	0	17.02	0.98	545.2	0	545.18	0	545.21	0	982.59
0	17.03	0	17.03	0	17.03	0	17.03	0.98	545.52	0	545.5	0	545.53	0	983.37
0	17.04	0	17.04	0	17.04	0	17.04	0.98	545.84	0	545.82	0	545.85	0	983.99
0	17.05	0	17.05	0	17.05	0	17.05	0.98	546.16	0	546.14	0	546.17	0	984.62
0	17.06	0	17.06	0	17.06	0	17.06	0.98	546.48	0	546.46	0	546.49	0	984.93
0	17.07	0	17.07	0	17.07	0	17.07	0.98	546.8	0	546.78	0	546.81	0	985.62
0	17.08	0	17.08	0	17.08	0	17.08	0.98	547.12	0	547.1	0	547.13	0	986.1
0	17.09	0	17.09	0	17.09	0	17.09	0.98	547.44	0	547.42	0	547.45	0	987.02
0	17.1	0	17.1	0	17.1	0	17.1	0.98	547.76	0	547.74	0	547.77	0	987.15
0	17.11	0	17.11	0	17.11	0	17.11	0.98	548.08	0	548.06	0	548.09	0	988.05
0	17.12	0	17.12	0	17.12	0	17.12	0.98	548.4	0	548.38	0	548.41	0	988.53
0	17.13	0	17.13	0	17.13	0	17.13	0.98	548.72	0	548.7	0	548.73	0	989.18
0	17.14	0	17.14	0	17.14	0	17.14	0.98	549.04	0	549.02	0	549.05	0	989.48
0	17.15	0	17.15	0	17.15	0	17.15	0.98	549.36	0	549.34	0	549.37	0	990.2
0	17.16	0	17.16	0	17.16	0	17.16	0.98	549.68	0	549.66	0	549.69	0	990.8
0	17.17	0	17.17	0	17.17	0	17.17	0.98	550	0	549.98	0	550.01	0	991.56
0	17.18	0	17.18	0	17.18	0	17.18	0.98	550.32	0	550.3	0	550.33	0	991.77
0	17.19	0	17.19	0	17.19	0	17.19	0.98	550.64	0	550.62	0	550.65	0	992.63
0	17.2	0	17.2	0	17.2	0	17.2	0.98	550.96	0	550.94	0	550.97	0	993.12
0	17.21	0	17.21	0	17.21	0	17.21	0.98	551.28	0	551.26	0	551.29	0	993.84
0	17.22	0	17.22	0	17.22	0	17.22	0.98	551.6	0	551.58	0	551.61	0	994.2
0	17.23	0	17.23	0	17.23	0	17.23	0.98	551.92	0	551.9	0	551.93	0	994.92
0	17.24	0	17.24	0	17.24	0	17.24	0.98	552.24	0	552.22	0	552.25	0	995.34
0	17.25	0	17.25	0	17.25	0	17.25	0.98	552.56	0	552.54	0	552.57	0	996.27
0	17.26	0	17.26	0	17.26	0	17.26	0.98	552.88	0	552.86	0	552.89	0	996.33
0	17.27	0	17.27	0	17.27	0	17.27	0.98	553.2	0	553.18	0	553.21	0	997.23
0	17.28	0	17.28	0	17.28	0	17.28	0.98	553.52	0	553.5	0	553.53	0	997.68
0	17.29	0	17.29	0	17.29	0	17.29	0.98	553.84	0	553.82	0	553.85	0	998.39
0	17.3	0	17.3	0	17.3	0	17.3	0.99	554.16	0	554.14	0	554.17	0	998.76
0	17.31	0	17.31	0	17.31	0	17.31	0.99	554.48	0	554.46	0	554.49	0	999.47
0	17.32	0	17.32	0	17.32	0	17.32	0.99	554.8	0	554.78	0	554.81	0	999.98
0	17.33	0	17.33	0	17.33	0	17.33	0.99	555.12	0	555.1	0	555.13	0	1000.82
0	17.34	0	17.34	0	17.34	0	17.34	0.99	555.44	0	555.42	0	555.45	0	1001.01
0	17.35	0	17.35	0	17.35	0	17.35	0.99	555.76	0	555.74	0	555.77	0	1001.81
0	17.36	0	17.36	0	17.36	0	17.36	0.99	556.08	0	556.06	0	556.09	0	1002.41
0	17.37	0	17.37	0	17.37	0	17.37	0.99	556.4	0	556.38	0	556.41	0	1003.11
0	17.38	0	17.38	0	17.38	0	17.38	0.99	556.72	0	556.7	0	556.73	0	1003.43
0	17.39	0	17.39	0	17.39	0	17.39	0.99	557.04	0	557.02	0	557.05	0	1004.06
0	17.4	0	17.4	0	17.4	0	17.4	0.99	557.36	0	557.34	0	557.37	0	1004.52
0	17.41	0	17.41	0	17.41	0	17.41	0.99	557.68	0	557.66	0	557.69	0	1005.45
0	17.42	0	17.42	0	17.42	0	17.42	0.99	558	0	557.98	0	558.01	0	1005.59
0	17.43	0	17.43	0	17.43	0	17.43	0.99	558.32	0	558.3	0	558.33	0	1006.49
0	17.44	0	17.44	0	17.44	0	17.44	0.99	558.64	0	558.62	0	558.65	0	1006.95
0	17.45	0	17.45	0	17.45	0	17.45	0.99	558.96	0	558.94	0	558.97	0	1007.67
0	17.46	0	17.46	0	17.46	0	17.46	0.99	559.28	0	559.26	0	559.29	0	1007.97
0	17.47	0	17.47	0	17.47	0	17.47	0.99	559.6	0	559.58	0	559.61	0	1008.62
0	17.48	0	17.48	0	17.48	0	17.48	0.99	559.92	0	559.9	0	559.93	0	1009.23
0	17.49	0	17.49	0	17.49	0	17.49	0.99	560.24	0	560.22	0	560.25	0	1010
0	17.5	0	17.5	0	17.5	0	17.5	0.99	560.56	0	560.54	0	560.57	0	1010.24
0	17.51	0	17.51	0	17.51	0	17.51	0.99	560.88	0	560.86	0	560.89	0	1011.05
0	17.52	0	17.52	0	17.52	0	17.52	0.99	561.2	0	561.18	0	561.21	0	1011.62
0	17.53	0	17.53	0	17.53	0	17.53	0.99	561.52	0	561.5	0	561.53	0	1012.26
0	17.54	0	17.54	0	17.54	0	17.54	0.99	561.84	0	561.82	0	561.85	0	1012.67
0	17.55	0	17.55	0	17.55	0	17.55	0.99	562.16	0	562.14	0	562.17	0	1013.34
0	17.56	0	17.56	0	17.56	0	17.56	0.99	562.48	0	562.46	0	562.49	0	1013.78
0	17.57	0	17.57	0	17.57	0	17.57	0.99	562.8	0	562.78	0	562.81	0	1014.69
0	17.58	0	17.58	0	17.58	0	17.58	0.99	563.12	0	563.1	0	563.13	0	1014.78
0	17.59	0	17.59	0	17.59	0	17.59	0.99	563.44	0	563.42	0	563.45	0	1015.71
0	17.6	0	17.6	0	17.6	0	17.6	0.99	563.76	0	563.74	0	563.77	0	1016.18
0	17.61	0	17.61	0	17.61	0	17.61	0.99	564.08	0	564.06	0	564.09	0	1016.81
0	17.62	0	17.62	0	17.62	0	17.62	0.99	564.4	0	564.38	0	564.41	0	1017.21
0	17.63	0	17.63	0	17.63	0	17.63	0.99	564.72	0	564.7	0	564.73	0	1017.89
0	17.64	0	17.64	0	17.64	0	17.64	0.99	565.04	0	565.02	0	565.05	0	1018.43
0	17.65	0	17.65	0	17.65	0	17.65	0.99	565.36	0	565.34	0	565.37	0	1019.24
0	17.66	0	17.66	0	17.66	0	17.66	0.99	565.68	0	565.66	0	565.69	0	1019.51
0	17.67	0	17.67	0	17.67	0	17.67	0.99	566	0	565.98	0	566.01	0	1020.26
0	17.68	0	17.68	0	17.68	0	17.68	0.99	566.32	0	566.29	0	566.33	0	1020.86
0	17.69	0	17.69	0	17.69	0	17.69	0.99	566.64	0	566.61	0	566.65	0	1021.53
0	17.7	0	17.7	0	17.7	0	17.7	0.99	566.96	0	566.93	0	566.97	0	1021.85
0	17.71	0	17.71	0	17.71	0	17.71	0.99	567.28	0	567.25	0	567.29	0	1022.55
0	17.72	0	17.72	0	17.72	0	17.72	0.99	567.6	0	567.57	0	567.61	0	1023
0	17.73	0	17.73	0	17.73	0	17.73	0.99	567.92	0	567.89	0	567.93	0	1023.9
0	17.74	0	17.74	0	17.74	0	17.74	0.99	568.24	0	568.21	0	568.25	0	1024.08
0	17.75	0	17.75	0	17.75	0	17.75	0.99	568.56	0	568.53	0	568.57	0	1024.98
0	17.76	0	17.76	0	17.76	0	17.76	0.99	568.88	0	568.85	0	568.89	0	1025.43
0	17.77	0	17.77	0	17.77	0	17.77	0.99	569.2	0	569.17	0	569.21	0	1026.11
0	17.78	0	17.78	0	17.78	0	17.78	0.99	569.52	0	569.49	0	569.53	0	1026.39
0	17.79	0	17.79	0	17.79	0	17.79	0.99	569.84	0	569.81	0	569.85	0	1027.11
0	17.8	0	17.8	0	17.8	0	17.8	0.99	570.16	0	570.13	0	570.17	0	1027.73
0	17.81	0	17.81	0	17.81	0	17.81	0.99	570.48	0	570.45	0	570.49	0	1028.46
0	17.82	0	17.82	0	17.82	0	17.82	0.99	570.8	0	570.77	0	570.81	0	1028.67
0	17.83	0	17.83	0	17.83	0	17.83	0.99	571.12	0	571.09	0	571.13	0	1029.54
0	17.84	0	17.84	0	17.84	0	17.84	0.99	571.44	0	571.41	0	571.45	0	1030.04
0	17.85	0	17.85	0	17.85	0	17.85	0.99	571.76	0	571.73	0	571.77	0	1030.76
0	17.86	0	17.86	0	17.86	0	17.86	0.99	572.08	0	572.05	0	572.09	0	1031.1
0	17.87	0	17.87	0	17.87	0	17.87	0.99	572.4	0	572.37	0	572.41	0	1031.79
0	17.88	0	17.88	0	17.88	0	17.88	0.99	572.72	0	572.69	0	572.73	0	1032.27
0	17.89	0	17.89	0	17.89	0	17.89	0.99	573.04	0	573.01	0	573.05	0	1033.19
0	17.9	0	17.9	0	17.9	0	17.9	0.99	573.36	0	573.33	0	573.37	0	1033.22
0	17.91	0	17.91	0	17.91	0	17.91	0.99	573.68	0	573.65	0	573.69	0	1034.13
0	17.92	0	17.92	0	17.92	0	17.92	0.99	574	0	573.97	0	574.01	0	1034.61
0	17.93	0	17.93	0	17.93	0	17.93	0.99	574.32	0	574.29	0	574.33	0	1035.3
0	17.94	0	17.94	0	17.94	0	17.94	0.99	574.64	0	574.61	0	574.65	0	1035.65
0	17.95	0	17.95	0	17.95	0	17.95	0.99	574.96	0	574.93	0	574.97	0	1036.37
0	17.96	0	17.96	0	17.96	0	17.96	0.99	575.28	0	575.25	0	575.29	0	1036.86
0	17.97	0	17.97	0	17.97	0	17.97	0.99	575.6	0	575.57	0	575.61	0	1037.73
0	17.98	0	17.98	0	17.98	0	17.98	0.99	575.92	0	575.89	0	575.93	0	1037.94
0	17.99	0	17.99	0	17.99	0	17.99	0.99	576.24	0	576.21	0	576.24	0	1038.68
0	18	0	18	0	18	0	18	0.99	576.56	0	576.53	0	576.56	0	1039.29
0	18.01	0	18.01	0	18.01	0	18.01	0.99	576.88	0	576.85	0	576.88	0	1040.01
0	18.02	0	18.02	0	18.02	0	18.02	0.99	577.2	0	577.17	0	577.2	0	1040.3
0	18.03	0	18.03	0	18.03	0	18.03	0.99	577.52	0	577.49	0	577.52	0	1040.97
0	18.04	0	18.04	0	18.04	0	18.04	0.99	577.84	0	577.81	0	577.84	0	1041.42
0	18.05	0	18.05	0	18.05	0	18.05	0.99	578.16	0	578.13	0	578.16	0	1042.32
0	18.06	0	18.06	0	18.06	0	18.06	0.99	578.48	0	578.45	0	578.48	0	1042.5
0	18.07	0	18.07	0	18.07	0	18.07	0.99	578.8	0	578.77	0	578.8	0	1043.4
0	18.08	0	18.08	0	18.08	0	18.08	0.99	579.12	0	579.09	0	579.12	0	1043.85
0	18.09	0	18.09	0	18.09	0	18.09	0.99	579.44	0	579.41	0	579.44	0	1044.56
0	18.1	0	18.1	0	18.1	0	18.1	0.99	579.76	0	579.73	0	579.76	0	1044.87
0	18.11	0	18.11	0	18.11	0	18.11	0.99	580.07	0	580.05	0	580.08	0	1045.55
0	18.12	0	18.12	0	18.12	0	18.12	0.99	580.39	0	580.37	0	580.4	0	1046.15
0	18.13	0	18.13	0	18.13	0	18.13	0.99	580.71	0	580.69	0	580.72	0	1046.9
0	18.14	0	18.14	0	18.14	0	18.14	0.99	581.03	0	581.01	0	581.04	0	1047.17
0	18.15	0	18.15	0	18.15	0	18.15	0.99	581.35	0	581.33	0	581.36	0	1047.98
0	18.16	0	18.16	0	18.16	0	18.16	0.99	581.67	0	581.65	0	581.68	0	1048.52
0	18.17	0	18.17	0	18.17	0	18.17	0.99	581.99	0	581.97	0	582	0	1049.19
0	18.18	0	18.18	0	18.18	0	18.18	0.99	582.31	0	582.29	0	582.32	0	1049.6
0	18.19	0	18.19	0	18.19	0	18.19	0.99	582.63	0	582.61	0	582.64	0	1050.23
0	18.2	0	18.2	0	18.2	0	18.2	0.99	582.95	0	582.93	0	582.96	0	1050.69
0	18.21	0	18.21	0	18.21	0	18.21	0.99	583.27	0	583.25	0	583.28	0	1051.62
0	18.22	0	18.22	0	18.22	0	18.22	0.99	583.59	0	583.57	0	583.6	0	1051.71
0	18.23	0	18.23	0	18.23	0	18.23	0.99	583.91	0	583.89	0	583.92	0	1052.63
0	18.24	0	18.24	0	18.24	0	18.24	0.99	584.23	0	584.21	0	584.24	0	1053.06
0	18.25	0	18.25	0	18.25	0	18.25	0.99	584.55	0	584.53	0	584.56	0	1053.74
0	18.26	0	18.26	0	18.26	0	18.26	0.99	584.87	0	584.85	0	584.88	0	1054.14
0	18.27	0	18.27	0	18.27	0	18.27	0.99	585.19	0	585.17	0	585.2	0	1054.79
0	18.28	0	18.28	0	18.28	0	18.28	0.99	585.51	0	585.49	0	585.52	0	1055.36
0	18.29	0	18.29	0	18.29	0	18.29	0.99	585.83	0	585.81	0	585.84	0	1056.17
0	18.3	0	18.3	0	18.3	0	18.3	0.99	586.15	0	586.13	0	586.16	0	1056.41
0	18.31	0	18.31	0	18.31	0	18.31	0.99	586.47	0	586.45	0	586.48	0	1057.17
0	18.32	0	18.32	0	18.32	0	18.32	0.99	586.79	0	586.77	0	586.8	0	1057.79
0	18.33	0	18.33	0	18.33	0	18.33	0.99	587.11	0	587.09	0	587.12	0	1058.43
0	18.34	0	18.34	0	18.34	0	18.34	0.99	587.43	0	587.41	0	587.44	0	1058.73
0	18.35	0	18.35	0	18.35	0	18.35	0.99	587.75	0	587.73	0	587.76	0	1059.45
0	18.36	0	18.36	0	18.36	0	18.36	0.99	588.07	0	588.05	0	588.08	0	1059.92
0	18.37	0	18.37	0	18.37	0	18.37	0.99	588.39	0	588.37	0	588.4	0	1060.82
0	18.38	0	18.38	0	18.38	0	18.38	0.99	588.71	0	588.69	0	588.72	0	1060.95
0	18.39	0	18.39	0	18.39	0	18.39	0.99	589.03	0	589.01	0	589.04	0	1061.88
0	18.4	0	18.4	0	18.4	0	18.4	0.99	589.35	0	589.33	0	589.36	0	1062.35
0	18.41	0	18.41	0	18.41	0	18.41	0.99	589.67	0	589.65	0	589.68	0	1062.98
0	18.42	0	18.42	0	18.42	0	18.42	0.99	589.99	0	589.97	0	590	0	1063.29
0	18.43	0	18.43	0	18.43	0	18.43	0.99	590.31	0	590.29	0	590.32	0	1064
0	18.44	0	18.44	0	18.44	0	18.44	0.99	590.63	0	590.61	0	590.64	0	1064.6
0	18.45	0	18.45	0	18.45	0	18.45	0.99	590.95	0	590.93	0	590.96	0	1065.39
0	18.46	0	18.46	0	18.46	0	18.46	0.99	591.27	0	591.25	0	591.28	0	1065.59
0	18.47	0	18.47	0	18.47	0	18.47	0.99	591.59	0	591.57	0	591.6	0	1066.43
0	18.48	0	18.48	0	18.48	0	18.48	0.99	591.91	0	591.89	0	591.92	0	1066.94
0	18.49	0	18.49	0	18.49	0	18.49	0.99	592.23	0	592.21	0	592.24	0	1067.64
0	18.5	0	18.5	0	18.5	0	18.5	0.99	592.55	0	592.53	0	592.56	0	1068.02
0	18.51	0	18.51	0	18.51	0	18.51	0.99	592.87	0	592.85	0	592.88	0	1068.72
0	18.52	0	18.52	0	18.52	0	18.52	0.99	593.19	0	593.17	0	593.2	0	1069.17
0	18.53	0	18.53	0	18.53	0	18.53	0.99	593.51	0	593.49	0	593.52	0	1070.07
0	18.54	0	18.54	0	18.54	0	18.54	0.99	593.83	0	593.81	0	593.84	0	1070.13
0	18.55	0	18.55	0	18.55	0	18.55	0.99	594.15	0	594.13	0	594.16	0	1071.06
0	18.56	0	18.56	0	18.56	0	18.56	0.99	594.47	0	594.45	0	594.48	0	1071.48
0	18.57	0	18.57	0	18.57	0	18.57	0.99	594.79	0	594.77	0	594.8	0	1072.2
0	18.58	0	18.58	0	18.58	0	18.58	0.99	595.11	0	595.09	0	595.12	0	1072.56
0	18.59	0	18.59	0	18.59	0	18.59	0.99	595.43	0	595.41	0	595.44	0	1073.28
0	18.6	0	18.6	0	18.6	0	18.6	0.99	595.75	0	595.73	0	595.76	0	1073.78
0	18.61	0	18.61	0	18.61	0	18.61	0.99	596.07	0	596.05	0	596.08	0	1074.62
0	18.62	0	18.62	0	18.62	0	18.62	0.99	596.39	0	596.37	0	596.4	0	1074.83
0	18.63	0	18.63	0	18.63	0	18.63	0.99	596.71	0	596.69	0	596.72	0	1075.6
0	18.64	0	18.64	0	18.64	0	18.64	0.99	597.03	0	597.01	0	597.04	0	1076.2
0	18.65	0	18.65	0	18.65	0	18.65	0.99	597.35	0	597.33	0	597.36	0	1076.92
0	18.66	0	18.66	0	18.66	0	18.66	0.99	597.67	0	597.65	0	597.68	0	1077.22
0	18.67	0	18.67	0	18.67	0	18.67	0.99	597.99	0	597.97	0	598	0	1077.86
0	18.68	0	18.68	0	18.68	0	18.68	0.99	598.31	0	598.29	0	598.32	0	1078.34
0	18.69	0	18.69	0	18.69	0	18.69	0.99	598.63	0	598.61	0	598.64	0	1079.24
0	18.7	0	18.7	0	18.7	0	18.7	0.99	598.95	0	598.93	0	598.96	0	1079.38
0	18.71	0	18.71	0	18.71	0	18.71	0.99	599.27	0	599.25	0	599.28	0	1080.29
0	18.72	0	18.72	0	18.72	0	18.72	0.99	599.59	0	599.57	0	599.6	0	1080.77
0	18.73	0	18.73	0	18.73	0	18.73	0.99	599.91	0	599.89	0	599.92	0	1081.46
0	18.74	0	18.74	0	18.74	0	18.74	0.99	600.23	0	600.21	0	600.24	0	1081.78
0	18.75	0	18.75	0	18.75	0	18.75	0.99	600.55	0	600.53	0	600.56	0	1082.41
0	18.76	0	18.76	0	18.76	0	18.76	0.99	600.87	0	600.85	0	600.88	0	1083.02
0	18.77	0	18.77	0	18.77	0	18.77	0.99	601.19	0	601.17	0	601.2	0	1083.8
0	18.78	0	18.78	0	18.78	0	18.78	0.99	601.51	0	601.49	0	601.52	0	1084.03
0	18.79	0	18.79	0	18.79	0	18.79	0.99	601.83	0	601.81	0	601.84	0	1084.84
0	18.8	0	18.8	0	18.8	0	18.8	0.99	602.15	0	602.13	0	602.16	0	1085.42
0	18.81	0	18.81	0	18.81	0	18.81	0.99	602.47	0	602.45	0	602.48	0	1086.05
0	18.82	0	18.82	0	18.82	0	18.82	0.99	602.79	0	602.77	0	602.8	0	1086.46
0	18.83	0	18.83	0	18.83	0	18.83	0.99	603.11	0	603.09	0	603.12	0	1087.13
0	18.84	0	18.84	0	18.84	0	18.84	0.99	603.43	0	603.41	0	603.44	0	1087.58
0	18.85	0	18.85	0	18.85	0	18.85	0.99	603.75	0	603.73	0	603.76	0	1088.48
0	18.86	0	18.86	0	18.86	0	18.86	0.99	604.07	0	604.05	0	604.08	0	1088.6
0	18.87	0	18.87	0	18.87	0	18.87	0.99	604.39	0	604.37	0	604.4	0	1089.5
0	18.88	0	18.88	0	18.88	0	18.88	0.99	604.71	0	604.69	0	604.72	0	1089.97
0	18.89	0	18.89	0	18.89	0	18.89	0.99	605.03	0	605.01	0	605.04	0	1090.63
0	18.9	0	18.9	0	18.9	0	18.9	0.99	605.35	0	605.33	0	605.36	0	1091.03
0	18.91	0	18.91	0	18.91	0	18.91	0.99	605.67	0	605.65	0	605.68	0	1091.71
0	18.92	0	18.92	0	18.92	0	18.92	0.99	605.99	0	605.97	0	606	0	1092.25
0	18.93	0	18.93	0	18.93	0	18.93	0.99	606.31	0	606.29	0	606.32	0	1093.06
0	18.94	0	18.94	0	18.94	0	18.94	0.99	606.63	0	606.61	0	606.64	0	1093.33
0	18.95	0	18.95	0	18.95	0	18.95	0.99	606.95	0	606.93	0	606.96	0	1094.06
0	18.96	0	18.96	0	18.96	0	18.96	0.99	607.27	0	607.25	0	607.28	0	1094.68
0	18.97	0	18.97	0	18.97	0	18.97	0.99	607.59	0	607.57	0	607.6	0	1095.35
0	18.98	0	18.98	0	18.98	0	18.98	0.99	607.91	0	607.89	0	607.92	0	1095.64
0	18.99	0	18.99	0	18.99	0	18.99	0.99	608.23	0	608.21	0	608.24	0	1096.36
0	19	0	19	0	19	0	19	0.99	608.55	0	608.53	0	608.56	0	1096.79
0	19.01	0	19.01	0	19.01	0	19.01	0.99	608.87	0	608.85	0	608.88	0	1097.71
0	19.02	0	19.02	0	19.02	0	19.02	0.99	609.19	0	609.17	0	609.2	0	1097.87
0	19.03	0	19.03	0	19.03	0	19.03	0.99	609.51	0	609.49	0	609.52	0	1098.79
0	19.04	0	19.04	0	19.04	0	19.04	0.99	609.83	0	609.81	0	609.84	0	1099.22
0	19.05	0	19.05	0	19.05	0	19.05	0.99	610.15	0	610.13	0	610.16	0	1099.9
0	19.06	0	19.06	0	19.06	0	19.06	0.99	610.47	0	610.45	0	610.48	0	1100.21
0	19.07	0	19.07	0	19.07	0	19.07	0.99	610.79	0	610.77	0	610.8	0	1100.9
0	19.08	0	19.08	0	19.08	0	19.08	0.99	611.11	0	611.09	0	611.12	0	1101.52
0	19.09	0	19.09	0	19.09	0	19.09	0.99	611.43	0	611.41	0	611.44	0	1102.25
0	19.1	0	19.1	0	19.1	0	19.1	0.99	611.75	0	611.73	0	611.76	0	1102.46
0	19.11	0	19.11	0	19.11	0	19.11	0.99	612.07	0	612.05	0	612.08	0	1103.33
0	19.12	0	19.12	0	19.12	0	19.12	0.99	612.39	0	612.37	0	612.4	0	1103.86
0	19.13	0	19.13	0	19.13	0	19.13	0.99	612.71	0	612.69	0	612.72	0	1104.55
0	19.14	0	19.14	0	19.14	0	19.14	0.99	613.03	0	613.01	0	613.04	0	1104.89
0	19.15	0	19.15	0	19.15	0	19.15	0.99	613.35	0	613.33	0	613.36	0	1105.61
0	19.16	0	19.16	0	19.16	0	19.16	0.99	613.67	0	613.65	0	613.68	0	1106.08
0	19.17	0	19.17	0	19.17	0	19.17	0.99	613.99	0	613.97	0	614	0	1106.98
0	19.18	0	19.18	0	19.18	0	19.18	0.99	614.31	0	614.29	0	614.32	0	1107.02
0	19.19	0	19.19	0	19.19	0	19.19	0.99	614.63	0	614.61	0	614.64	0	1107.92
0	19.2	0	19.2	0	19.2	0	19.2	0.99	614.95	0	614.93	0	614.96	0	1108.4
0	19.21	0	19.21	0	19.21	0	19.21	0.99	615.27	0	615.25	0	615.28	0	1109.12
0	19.22	0	19.22	0	19.22	0	19.22	0.99	615.59	0	615.57	0	615.6	0	1109.45
0	19.23	0	19.23	0	19.23	0	19.23	0.99	615.91	0	615.89	0	615.92	0	1110.16
0	19.24	0	19.24	0	19.24	0	19.24	0.99	616.23	0	616.21	0	616.24	0	1110.67
0	19.25	0	19.25	0	19.25	0	19.25	0.99	616.55	0	616.53	0	616.56	0	1111.55
0	19.26	0	19.26	0	19.26	0	19.26	0.99	616.87	0	616.85	0	616.88	0	1111.75
0	19.27	0	19.27	0	19.27	0	19.27	0.99	617.19	0	617.17	0	617.2	0	1112.5
0	19.28	0	19.28	0	19.28	0	19.28	0.99	617.51	0	617.49	0	617.52	0	1113.1
0	19.29	0	19.29	0	19.29	0	19.29	0.99	617.83	0	617.81	0	617.84	0	1113.8
0	19.3	0	19.3	0	19.3	0	19.3	0.99	618.15	0	618.13	0	618.16	0	1114.12
0	19.31	0	19.31	0	19.31	0	19.31	0.99	618.47	0	618.45	0	618.48	0	1114.79
0	19.32	0	19.32	0	19.32	0	19.32	0.99	618.79	0	618.77	0	618.8	0	1115.21
0	19.33	0	19.33	0	19.33	0	19.33	0.99	619.11	0	619.09	0	619.12	0	1116.14
0	19.34	0	19.34	0	19.34	0	19.34	0.99	619.43	0	619.41	0	619.44	0	1116.29
0	19.35	0	19.35	0	19.35	0	19.35	0.99	619.75	0	619.73	0	619.76	0	1117.22
0	19.36	0	19.36	0	19.36	0	19.36	0.99	620.06	0	620.05	0	620.08	0	1117.64
0	19.37	0	19.37	0	19.37	0	19.37	0.99	620.38	0	620.37	0	620.4	0	1118.36
0	19.38	0	19.38	0	19.38	0	19.38	0.99	620.7	0	620.69	0	620.72	0	1118.66
0	19.39	0	19.39	0	19.39	0	19.39	0.99	621.02	0	621.01	0	621.04	0	1119.34
0	19.4	0	19.4	0	19.4	0	19.4	0.99	621.34	0	621.33	0	621.36	0	1119.94
0	19.41	0	19.41	0	19.41	0	19.41	0.99	621.66	0	621.65	0	621.68	0	1120.69
0	19.42	0	19.42	0	19.42	0	19.42	0.99	621.98	0	621.97	0	622	0	1120.96
0	19.43	0	19.43	0	19.43	0	19.43	0.99	622.3	0	622.29	0	622.32	0	1121.77
0	19.44	0	19.44	0	19.44	0	19.44	0.99	622.62	0	622.61	0	622.64	0	1122.31
0	19.45	0	19.45	0	19.45	0	19.45	0.99	622.94	0	622.93	0	622.96	0	1122.98
0	19.46	0	19.46	0	19.46	0	19.46	0.99	623.26	0	623.25	0	623.28	0	1123.39
0	19.47	0	19.47	0	19.47	0	19.47	0.99	623.58	0	623.57	0	623.6	0	1124.03
0	19.48	0	19.48	0	19.48	0	19.48	0.99	623.9	0	623.89	0	623.92	0	1124.51
0	19.49	0	19.49	0	19.49	0	19.49	0.99	624.22	0	624.21	0	624.24	0	1125.41
0	19.5	0	19.5	0	19.5	0	19.5	0.99	624.54	0	624.53	0	624.56	0	1125.52
0	19.51	0	19.51	0	19.51	0	19.51	0.99	624.86	0	624.85	0	624.88	0	1126.42
0	19.52	0	19.52	0	19.52	0	19.52	0.99	625.18	0	625.17	0	625.2	0	1126.87
0	19.53	0	19.53	0	19.53	0	19.53	0.99	625.5	0	625.49	0	625.52	0	1127.54
0	19.54	0	19.54	0	19.54	0	19.54	0.99	625.82	0	625.81	0	625.84	0	1127.95
0	19.55	0	19.55	0	19.55	0	19.55	0.99	626.14	0	626.13	0	626.16	0	1128.58
0	19.56	0	19.56	0	19.56	0	19.56	0.99	626.46	0	626.45	0	626.48	0	1129.16
0	19.57	0	19.57	0	19.57	0	19.57	0.99	626.78	0	626.77	0	626.8	0	1129.97
0	19.58	0	19.58	0	19.58	0	19.58	0.99	627.1	0	627.09	0	627.12	0	1130.2
0	19.59	0	19.59	0	19.59	0	19.59	0.99	627.42	0	627.41	0	627.44	0	1130.99
0	19.6	0	19.6	0	19.6	0	19.6	0.99	627.74	0	627.73	0	627.76	0	1131.59
0	19.61	0	19.61	0	19.61	0	19.61	0.99	628.06	0	628.05	0	628.08	0	1132.22
0	19.62	0	19.62	0	19.62	0	19.62	0.99	628.38	0	628.37	0	628.4	0	1132.54
0	19.63	0	19.63	0	19.63	0	19.63	0.99	628.7	0	628.69	0	628.72	0	1133.24
0	19.64	0	19.64	0	19.64	0	19.64	0.99	629.02	0	629.01	0	629.04	0	1133.71
0	19.65	0	19.65	0	19.65	0	19.65	0.99	629.34	0	629.33	0	629.36	0	1134.64
0	19.66	0	19.66	0	19.66	0	19.66	0.99	629.66	0	629.65	0	629.68	0	1134.77
0	19.67	0	19.67	0	19.67	0	19.67	0.99	629.98	0	629.97	0	630	0	1135.67
0	19.68	0	19.68	0	19.68	0	19.68	0.99	630.3	0	630.29	0	630.32	0	1136.14
0	19.69	0	19.69	0	19.69	0	19.69	0.99	630.62	0	630.61	0	630.64	0	1136.8
0	19.7	0	19.7	0	19.7	0	19.7	0.99	630.94	0	630.93	0	630.96	0	1137.08
0	19.71	0	19.71	0	19.71	0	19.71	0.99	631.26	0	631.25	0	631.28	0	1137.8
0	19.72	0	19.72	0	19.72	0	19.72	0.99	631.58	0	631.57	0	631.6	0	1138.42
0	19.73	0	19.73	0	19.73	0	19.73	0.99	631.9	0	631.89	0	631.92	0	1139.18
0	19.74	0	19.74	0	19.74	0	19.74	0.99	632.22	0	632.21	0	632.24	0	1139.38
0	19.75	0	19.75	0	19.75	0	19.75	0.99	632.54	0	632.53	0	632.56	0	1140.23
0	19.76	0	19.76	0	19.76	0	19.76	0.99	632.86	0	632.85	0	632.88	0	1140.73
0	19.77	0	19.77	0	19.77	0	19.77	0.99	633.18	0	633.17	0	633.2	0	1141.45
0	19.78	0	19.78	0	19.78	0	19.78	0.99	633.5	0	633.49	0	633.52	0	1141.81
0	19.79	0	19.79	0	19.79	0	19.79	0.99	633.82	0	633.81	0	633.84	0	1142.53
0	19.8	0	19.8	0	19.8	0	19.8	0.99	634.14	0	634.13	0	634.16	0	1142.96
0	19.81	0	19.81	0	19.81	0	19.81	0.99	634.46	0	634.45	0	634.48	0	1143.88
0	19.82	0	19.82	0	19.82	0	19.82	0.99	634.78	0	634.77	0	634.8	0	1143.95
0	19.83	0	19.83	0	19.83	0	19.83	0.99	635.1	0	635.09	0	635.12	0	1144.85
0	19.84	0	19.84	0	19.84	0	19.84	0.99	635.42	0	635.41	0	635.44	0	1145.3
0	19.85	0	19.85	0	19.85	0	19.85	0.99	635.74	0	635.73	0	635.76	0	1145.99
0	19.86	0	19.86	0	19.86	0	19.86	0.99	636.06	0	636.05	0	636.07	0	1146.38
0	19.87	0	19.87	0	19.87	0	19.87	0.99	636.38	0	636.37	0	636.39	0	1147.07
0	19.88	0	19.88	0	19.88	0	19.88	0.99	636.7	0	636.69	0	636.71	0	1147.6
0	19.89	0	19.89	0	19.89	0	19.89	0.99	637.02	0	637.01	0	637.03	0	1148.42
0	19.9	0	19.9	0	19.9	0	19.9	0.99	637.34	0	637.33	0	637.35	0	1148.63
0	19.91	0	19.91	0	19.91	0	19.91	0.99	637.66	0	637.65	0	637.67	0	1149.41
0	19.92	0	19.92	0	19.92	0	19.92	0.99	637.98	0	637.97	0	637.99	0	1150.03
0	19.93	0	19.93	0	19.93	0	19.93	0.99	638.29	0	638.29	0	638.31	0	1150.72
0	19.94	0	19.94	0	19.94	0	19.94	0.99	638.61	0	638.61	0	638.63	0	1151.03
0	19.95	0	19.95	0	19.95	0	19.95	0.99	638.93	0	638.93	0	638.95	0	1151.66
0	19.96	0	19.96	0	19.96	0	19.96	0.99	639.25	0	639.25	0	639.27	0	1152.14
0	19.97	0	19.97	0	19.97	0	19.97	0.99	639.57	0	639.57	0	639.59	0	1153.06
[truncated: 237,235+ more rows]
